# Supplementary material for: A multivesicular body-like organelle mediates stimulus-regulated trafficking of olfactory ciliary transduction proteins
Source: Nat Commun. 2022 Nov 12;13:6889. doi: 10.1038/s41467-022-34604-y (PMC9653401; doi:10.1038/s41467-022-34604-y)
Supplement: Supplementary file 4 — source data [file 41467_2022_34604_MOESM4_ESM.xlsx]

## Sheet: fig 2b
LM diameter (nm)	ILV diameter (nm)	LM membrane thickness (nm)	ILV membrane thickness (nm)	ILV number per MVB
755.946126026548	56.1815239768702	7.28	7.26	34
674.065009004055	74.0638545138892	7.4225	10.53	32
819.756061276768	76.0143527117203	9.49	7.43	35
520.663911838442	69.6354141876884	9.19	8.52	18
780.79213855953	68.5300199647106	9.164	9.72	71
657.820091459111	64.1163714733538	6.22571428571429	11.11	30
832.84834371953	73.3732673637774	7.074	7.44	48
640.170431852473	52.7946278258757	7.72375	7.19	40
863.607655025233	62.406293388932	8.78333333333333	7.94	90
966.530815950437	67.12268279393	7.5875	8.24	68
591.607978309962	64.8074069840786	8.45142857142857	7.53	33
697.267393602926	50.1996015920445	6.577	10.24	35
901.816348971744	48.523658709391	8.12666666666667	7.62	40
988.019138570614	59.6962005795709	8.355	7.41	70
959.924239434834	71.7064723844241	8.91375	7.41	32
1023.45226828345	99.3158414535988	8.24428571428571	7.65	69
752.571349682963	72.0605805744533	8.12142857142857	8.35	48
1093.20213551333	65.5882472842367	7.04142857142857	8.28	85
941.855036133963	63.3173823613304	5.76222222222222	9.44	53
957.268842260959	69.0849279707757	6.41	7.62	65
700	75.4260625320645	6.51875	9.53	55
717.064723844241	59.4826177818513	6.179	9.03	34
1242.50480152721	73.8056415680585	6.32888888888889	9.55	46
855.463723262525	64.9055257487933	6.28333333333333	6.84	9
638.179228173973	72.6761183733569	6.844	8.98	19
645.121553028434	77.177481407232	5.686	9.61	30
656.851996613046	62.3042388752016	6.07538461538461	5.91	41
688.080333576353	59.8027059284414	5.70125	6.42	55
765.150015000029	69.7267393602926	5.91888888888889	7.66	57
611.704028253712	62.6099033699941	6.053	8.45	21
662.63935069607	50.3262086067217	6.095	5.68	29
709.032631637834	60.857508687395	6.67090909090909	7.49	37
847.241513275985	76.0980229106453	5.79818181818182	7.45	33
900.40394975104	53.7502642699634	6.57545454545455	11.36	33
891.168793316854	54.5727204579524	6.16	8.19	34
512.036930486287	53.9865303066001	6.05923076923077	9.64	27
372.461102300996	41.7568720528294	6.9575	6.57	12
675.008417455933	79.1316509483922	6.606	6.96	48
679.705818718657	65.2965264285656	6.34	6.08	47
764.317877706533	68.715487204983	7.202	8.13	38
698.179450753562	58.837217658708	6.481	7.75	43
675.950509215794	53.9865303066001	6.34583333333333	8.13	60
609.619851740709	57.5246982529323	6.189	5.58	43
611.704028253712	65.5882472842367	5.927	8.85	30
730.2552480282	74.8331477354788	6.85666666666667	9.61	57
512.036930486287	67.4065009004055	5.887	7.75	22
585.118480620495	51.2036930486287	7.014	7.67	26
442.718872423573	65.1013196347187	6.652	8.47	19
680.641408726157	56.0681403618522	6.436	9.03	52
759.305903141451	76.0143527117203	6.14714285714286	7.75	18
1184.29111900134	63.718129288296	6.12666666666667	7.32	73
625.081812827147	66.1678306897077	6.381	8	18
779.160387270111	63.8179228173973	6.66714285714286	10.15	23
1052.27027292076	75.4260625320645	6.0825	7.88	30
603.324125159934	72.5007836948239	6.30666666666667	9.69	18
713.506068012676	73.9778836729416	6.00545454545454	9.69	33
898.989331517242	77.9160387270111	6.08833333333333	8.06	43
769.297199928728	84.3477649647307	5.96923076923077	11.69	35
816.645021358173	80.0908574966298	6.07	9.12	52
618.94338116738	54.3390032364164	5.831875	10.09	22
903.226539589145	71.6176717653605	5.992	12.17	45
608.57508687395	72.2369837284325	5.499	8.5	36
824.400608706934	60.7528525331041	5.88375	9.18	85
678.768939129711	74.3211703597055	6.389	8.53	39
806.451260996991	75.5103845958831	6.09666666666667	8.74	66
660.715865213977	63.015149693618	6.1	10.59	36
1048.02845207735	57.6352165070817		7.82	132
811.17199162693	84.4231764817738		6.49	21
576.352165070817	75.4260625320645		7.89	26
434.008797564792	56.5203101065931		7.89	10
744.067445623287	71.4397393866772		5.54	41
715.287609033152	67.3120278323948		7.25	36
640.170431852473	80.9601473228987		6.39	29
651.013196347188	74.918137141331		7.81	33
618.94338116738	65.1989960881998		6.49	7
575.246982529323	74.23549751237		6.4	15
654.91151380098	68.6228162427841		6.4	11
434.008797564792	56.294679225402		9.21	31
682.508741202764	58.0751863770343		9.11	38
477.30302934109	62.0996267006786		8.37	19
636.181792200368	79.2923245167698		8.3	45
445.584396658427	64.7091394416023		9.97	18
684.37097861002	62.812853345908		10.12	12
425.120303828543	62.0996267006786		9.24	19
325.017482047295	72.9383301152419		6.81	17
535.129551009507	84.0454422537972		10.19	23
369.028207840293	73.4599457960843		8.27	10
726.761183733569	75.9305903141451		10.19	32
658.786763680024	69.2689094629172		7.82	67
700	74.3211703597055		10.68	106
541.042764231509	82.6713097425307		8.62	22
709.032631637834	78.4045453227855		9.04	42
1010.94015648801	80.802790230851		8.49	30
375.862644157047	78.8093210915377		6.79	39
619.970673793234	84.8742385157968		7.61	34
624.06293388932	66.932802122726		8.5	8
674.065009004055	86.5080132914655		6.66	9
581.846590215543	66.551415530332		7.82	52
345.884899404937	55.7266053645343		7.46	23
536.317409410103	83.2083911852426		5.77	21
618.94338116738	69.2689094629172		9.08	22
374.165738677394	82.5172158345815		9.37	46
360.302902872266	78.2420486811164		8.36	34
526.739542330501	73.8056415680585		6.55	34
481.28615566663	68.0641408726157		8.12	8
751.725288314095	62.5081812827147		6.51	33
604.377967229719	64.0170431852473		5.66	26
490.454334821759	67.3120278323948		6.42	33
556.122942587992	68.6228162427841		6.81	24
390.803368367358	66.4557268891375		8.94	17
423.620756637993	64.31456783936		7.84	11
287.623491264661	76.6811580507233		8.42	9
429.587540025842	74.4922204601991		7.89	15
262.158869251591	76.5981248286975		8	36
431.066331111793	54.455987232393		6.77	14
369.028207840293	55.7266053645343		6.84	21
466.515126910547	78.6476607754773		10.24	40
332.75707765166	59.6962005795709		9.16	8
459.644131119638	60.5429974931416		6.68	27
651.013196347188	60.5429974931416		6.35	50
466.515126910547	55.6122942587992		7.53	47
411.427669551681	45.5471783379108		6.35	30
777.525211517578	62.6099033699941		5.08	29
747.480616957572	54.921431485019		6.26	63
725.885039733628	65.1989960881998		4.96	43
533.939049977532	68.8080333576353		6.17	44
973.092539745882	73.7193696021979		8.28	39
640.170431852473	70.4530791636275		7.43	62
619.970673793234	68.9004552036685		5.86	32
620.996267006786	69.1769798809875		6.9	37
651.989960881998	50.0726744569603		6.42	26
604.377967229719	85.9915429245542		6.94	18
614.817045957576	83.9696915018097		6.9	30
445.584396658427	65.003496409459		5.34	38
784.045453227855	70.3626967285158		6.9
822.855339103362	67.5950509215794		7.23
581.846590215543	67.3120278323948		8.12
	63.4178065043106		8.12
	60.0151496025644		6.55
	64.4134373332996		6.89
	69.5439690869283		8.45
	93.6434242704255		9.29
	83.9696915018097		7.51
	78.1606736734715		8.47
	75.8467354124571		8.31
	68.5300199647106		6.96
	74.8331477354788		9.38
	90.3930809902456		10.05
	65.5882472842367		8.37
	64.0170431852473		6.57
	70.6334970753318		7.27
	60.6480157810774		7.77
	58.0751863770343		6.1
	64.4134373332996		5.58
	64.0170431852473		5.4
	69.8179450753562		8.19
	52.3102632029666		7.1
	62.812853345908		7.1
	68.1575714462784		8.37
	72.8510310652686		8.55
	57.1918621038788		6.7
	64.5121553028434		7.42
	66.0715865213977		6.57
	60.0151496025644		7.01
	70.8134553213261		5.38
	73.3732673637774		8.05
	67.7830764612042		7.51
	71.1720067544435		4.96
	65.9752019529101		6.3
	70.0908501355724		6.26
	80.7239966575221		5.99
	70.272198045755		7.46
	80.4080502527859		6.87
	73.3732673637774		8.86
	80.8815070446773		5.45
	63.5180718736444		5.86
	63.718129288296		7.18
	62.9140828287421		5.74
	63.6181792200368		7.73
	60.4377967229719		4.76
	55.3829642333518		7.1
	69.3607172029607		6.03
	69.0849279707757		7.43
	57.5246982529323		6.38
	67.7830764612042		7.24
	60.0151496025644		6.43
	62.0996267006786		5.79
	54.921431485019		6.2
	67.0278096966272		8.61
	60.0151496025644		7.16
	65.3939113095679		6.86
	63.6181792200368		6.49
	63.6181792200368		5.46
	60.2268439092796		5.91
	61.5851221702716		6.7
	62.812853345908		6.99
	64.4134373332996		7.24
	62.812853345908		6.63
	63.8179228173973		6.98
	58.5118480620495		6.85
	57.5246982529323		6.77
	75.0030302418145		6.2
	58.837217658708		7.32
	66.6469667863301		7.07
	65.8786763680024		5.27
	59.9090219340202		6.49
	67.7830764612042		6.17
	59.4826177818513		7.07
	58.5118480620495		7.7
	58.4029887155537		6.89
	69.7267393602926		6.19
	56.0681403618522		6.56
	65.3939113095679		6.99
	65.5882472842367		6.98
	61.0662829152955		7.39
	64.1163714733538		7.2
	61.4817045957576		6.25
	74.5775983913278		5.99
	46.6515126910547		7.1
	70.4530791636275		7.55
	56.0681403618522		6.73
	48.523658709391		6.1
	49.045433482176		6.03
	61.3781127705368		6.52
	50.4524979109513		5.44
	69.0849279707757		7.65
	56.8570775957336		5.22
	67.6891289781319		6.51
	64.9055257487933		6.94
	59.2682653089094		6.72
	73.546522073385		7.25
	65.3939113095679		5.97
	57.1918621038788		6.01
	66.0715865213977		6.61
	62.406293388932		7.36
	59.375538275072		6.52
	59.4826177818513		7.04
	62.3042388752016		7.66
	65.3939113095679		6.52
	71.3506068012676		7.74
	62.2020169214062		7.2
	69.3607172029607		6.96
	68.8080333576353		6.01
	59.4826177818513		6.72
	70.1815826656435		6.51
	65.491151380098		7.1
	60.7528525331041		7.44
	58.2939260830991		7.37
	52.7946278258757		7.23
	58.7289614167568		7.2
	61.0662829152955		6.79
	71.9722168617863		7.11
	55.7266053645343		5.4
	58.0751863770343		7.06
	45.5471783379108		7.06
	73.2864864139978		7.9
	71.7064723844241		5.9
	67.5008417455933		5.87
	81.2739475198206		6.36
	59.8027059284414		6.32
	76.8469553427756		6.66
	83.6660026534076		6.96
	77.0123956964662		7.9
	79.2120284713468		6.08
	59.4826177818513		6.26
	84.5737977906117		7.42
	58.4029887155537		7.06
	73.1996025821303		6.4
	65.9752019529101		7.77
	56.0681403618522		6.1
	79.7724035217466		5.58
	70.5433457979109		6.96
	64.8074069840786		5.65
	60.9619851740709		6.75
	68.3440494184321		6.62
	78.2420486811164		6.17
	72.5007836948239		6.35
	58.837217658708		5.09
	57.3030222905944		5.55
	53.9865303066001		6.16
	62.7114604576171		4.56
	64.5121553028434		6.89
	74.0638545138892		6.26
	64.4134373332996		6.45
	64.0170431852473		7.36
	71.4397393866772		7.98
	56.6327884469123		6.28
	78.2420486811164		6.44
	74.8331477354788		6.38
	53.7502642699634		7.01
	68.1575714462784		6.79
	85.6950194797595		6.1
	73.9778836729416		6.4
	63.015149693618		6.94
	63.1160547217296		6.63
	59.5895048721592		5.69
	55.4977477020464		6.58
	67.3120278323948		6.68
	65.491151380098		6.78
	75.6787468664269		6.54
	60.9619851740709		8.05
	69.7267393602926		6.52
	56.9688910323393		7.86
	74.4922204601991		5.32
	59.1607978309962		6.68
	73.1996025821303		6.87
	66.551415530332		7.91
	68.8080333576353		8.28
	71.5287609033152		7.62
	85.0240607657086		6.09
	75.2571349682963		7.11
	71.1720067544435		7.6
	69.8179450753562		6.72
	64.4134373332996		8.3
	73.02552480282		6.7
	66.7423812471915		6.66
	52.1884696425979		5.29
	58.837217658708		5.91
	59.8027059284414		6
	64.6107224425285		6.66
	56.4076074817766		7.63
	50.8294832123676		6.23
	58.5118480620495		5.77
	44.7010270372149		6.03
	61.6883663704474		7.14
	62.0996267006786		6.49
	59.4826177818513		6.4
	57.5246982529323		4.58
	53.7502642699634		6.98
	73.4599457960843		5.38
	66.3599002684329		6.49
	72.9383301152419		5.92
	66.8376594987641		6.05
	59.8027059284414		5.83
	70.6334970753318		6.7
	62.5081812827147		6.7
	64.6107224425285		7.42
	65.491151380098		6.08
	67.8768939129711		6.79
	53.5129551009507		6.32
	71.9722168617863		7.15
	59.5895048721592		6.22
	60.857508687395		6.72
	66.7423812471915		5.69
	70.1815826656435		7.61
	68.715487204983		7.01
	66.6469667863301		7.03
	71.7951631695719		6.72
	64.5121553028434		7.1
	71.0825384516287		6.77
	76.7641014584765		6.45
	60.6480157810774		7.45
	67.5950509215794		4.87
	75.3416460953943		7.45
	58.6205052551037		7.1
	69.2689094629172		7.67
	70.1815826656435		5.68
	73.6329965560154		5.12
	76.515001500003		7.2
	70.0908501355724		6.4
	65.7820091459111		6.22
	53.9865303066001		5.31
	64.1163714733538		6.26
	62.0996267006786		6.1
	62.406293388932		4.99
	60.4377967229719		5.58
	62.2020169214062		6.58
	70.9032631637834		7.06
	80.802790230851		5.45
	61.2743458108322		6.66
	79.452673162879		6.34
	68.1575714462784		6.45
	80.8815070446773		6.84
	66.263935069607		6.81
	63.9175605405474		7.05
	69.6354141876884		6.29
	58.5118480620495		6.53
	72.5885039733628		7.83
	60.7528525331041		5.12
	69.8179450753562		6.03
	55.2679423766206		7.27
	67.2174219840498		6.63
	62.406293388932		6.61
	56.9688910323393		6.63
	52.5530035470684		5.29
	51.8213715126737		5.99
	50.0726744569603		4.92
	52.3102632029666		5.96
	75.8467354124571		6.94
	68.1575714462784		6.7
	79.6925911920869		6.88
	55.3829642333518		5.79
	63.718129288296		6.14
	63.5180718736444		5.98
	56.0681403618522		5.59
	61.0662829152955		6.11
	61.894338116738		6.96
	63.015149693618		5.73
	64.6107224425285		6.62
	69.9090318004242		6.43
	65.3939113095679		5.55
	61.3781127705368		6.07
	70.9032631637834		6.99
	65.3939113095679		6.65
	70.3626967285158		5.12
	67.0278096966272		6.26
	60.6480157810774		6.08
	58.837217658708		5.82
	53.2745888598103		6.48
	65.003496409459		5.9
	61.1704028253712		5.68
	66.6469667863301		6.35
	80.4080502527859		7.74
	67.4065009004055		6.72
	57.9655069847578		6.51
	62.0996267006786		6.1
	61.9970673793234		5.58
	82.7482490888643		6.89
	64.9055257487933		6.48
	66.1678306897077		6.48
	60.7528525331041		6.45
	56.7450438364444		6.16
	62.0996267006786		6.81
	69.7267393602926		6.07
	62.5081812827147		5.77
	78.5667058793181		6.18
	64.2155461211408		5.2
	72.3250239606534		5.86
	58.2939260830991		6.68
	57.3030222905944		5.45
	56.1815239768702		6
	66.1678306897077		6.72
	66.6469667863301		6.92
	65.2965264285656		6.03
	63.9175605405474		5.92
	64.0170431852473		6.55
	71.0825384516287		6.7
	70.1815826656435		7.31
	65.8786763680024		6.7
	62.5081812827147		4.96
	78.9706504744873		7.86
	62.3042388752016		7.4
	70.4530791636275		6.38

## Sheet: fig 3b
Normalized dendritic distance 1	Normalized dendritic distance 2	Normalized dendritic distance 3	Normalized dendritic distance 4	Normalized dendritic distance 5	Puncta area at distance 1	Puncta area at distance 2	Puncta area at distance 3	Puncta area at distance 4	Puncta area at distance 5	puncta intensity at distance1	puncta intensity at distance2	puncta intensity at distance3	puncta intensity at distance4	puncta intensity at distance5
0.33	0.26	0.11			0.379	0.38	1.05					10.43	12.61	84.1
0.62	0.51	0.43	0.21	0.13	0.32	0.32	1.19	0.41	0.85	9.67	25.05	100.68	14.01	50.19
0.79	0.65	0.44	0.32	0.21	0.641	0.67	1.63	0.52	0.2	42.09	40.17	102.63	22.75	10.31
0.66	0.57	0.46	0.27	0.17	0.47	0.41	2.68	0.55	0.44	21.94	12.76	104.64	49.32	50.22
	0.58	0.39	0.12			0.28	0.92	0.1			15.74	105.01	4.76
0.82	0.69	0.42	0.22		0.612	0.67	2.24	0.85		35.37	41.16	106.21	26.01
0.61	0.36	0.22			0.21	0.34	1.13			8.92	11.46	108.74
	0.58	0.22				0.41	1.41				24.66	110.16
0.63	0.57	0.37			0.5	0.3	2.29			37.49	15.27	110.32
0.6	0.18	0.12	0.05		0.43	0.53	0.86	0.34		15.21	23.23	111.97	46.33
	0.64	0.43	0.38	0.27		0.73	1.21	0.65	0.39		16.78	113.69	41.21	14.32
		0.25	0.13	0.05			1.1	0.58	0.58			113.7	48.42	68.48
0.22	0.17	0.09	0.06	0.04	0.5	0.23	1.18	0.3	0.46	28.01	4.96	116.79	20.62	35.77
0.45	0.34	0.29	0.15		0.32	0.61	1.6	0.38		15.5	27.82	116.99	16.46
0.56	0.49	0.29	0.14		0.58	0.82	2.21	0.55		28.64	31.08	117.66	56.86
	0.45	0.38	0.32	0.22		0.58	1.66	0.76	0.85		14.33	119.9	25.4	63.91
		0.46	0.4	0.28			1.44	0.21	0.32			120.2	5.69	13.91
	0.77	0.52	0.23			0.67	1.95	1.17			32.39	121.01	33.56
		0.25	0.09	0.07			1.08	0.36	0.21			123.03	17.36	11.08
0.58	0.4	0.36	0.34	0.16	1.049	0.64	2.33	0.52	0.76	34.61	16.34	126.72	12.12	19.52
	0.46	0.3	0.12			0.31	1.02	0.49			14.58	127.76	15.87
0.58	0.48	0.3	0.22	0.05	0.47	0.77	1.59	0.39	0.23	12.69	20.31	129.1	30	14.09
		0.22	0.21	0.12			1.49	0.26	0.34			130.41	12.66	13.48
0.88	0.49	0.37	0.07		0.55	0.35	1.25	0.29		24	20.07	131.73	7.6
0.69	0.44	0.34	0.29	0.24	0.35	0.62	1.23	0.33	0.17	12.09	15.8	133.52	39.37	6.64
	0.71	0.55	0.44	0.3		0.52	1.6	0.47	0.38		25.61	135.05	20.68	13.9
0.85	0.75	0.63	0.39	0.29	0.36	0.34	1.13	0.35	0.48	15.92	11.8	136.95	15.47	52.64
0.74	0.58	0.46	0.35	0.29	0.262	0.38	2.1	0.52	0.61	13.14	15.82	137.15	13.49	61.5
	0.46	0.29	0.04			0.82	1.6	0.64			50.05	137.73	34.93
		0.41	0.38	0.05			1.07	0.44	0.31			142.37	21.61	9.52
0.68	0.42	0.35	0.22		0.55	0.51	1.49	0.57		18.43	10.3	143.06	33.58
	0.65	0.26	0.15			0.64	1.58	0.33			46.26	143.06	20.48
		0.36	0.25	0.11			2.08	0.18	0.19			143.3	9.86	11.64
	0.4	0.28	0.21			0.33	1.74	0.75			22.03	151.79	71.72
0.51	0.38	0.32	0.16		0.35	0.41	1.37	0.5		21.47	17.92	154.1	23.19
		0.52	0.38	0.3			1.18	0.53	0.41			156.07	32.45	12.3
0.82	0.48	0.28	0.21	0.17	0.452	0.34	1.23	0.72	0.49	11.29	8.97	156.2	125.07	36.45
0.75	0.56	0.3	0.28	0.19	0.583	0.61	1.92	0.35	0.55	19.96	17.92	157.16	21.62	17.48
0.64	0.54	0.51	0.21		0.53	0.39	1.96	0.93		16.11	14.58	164.76	33.58
	0.77	0.29	0.04			0.45	1.66	0.22			26.89	166.36	6.36
0.53	0.33	0.32	0.19	0.1	0.55	0.58	1.66	0.51	0.76	55.25	68.96	167.91	69.46	84.96
	0.41	0.33	0.18			0.27	1.55	0.63			9.53	168.11	20.83
0.77	0.61	0.48	0.37	0.24	0.437	0.29	1.22	0.64	0.99	22.17	15.91	170.91	47.92	57.3
	0.57	0.45	0.23			0.27	1.45	0.52			13.66	173.12	37.75
0.56	0.49	0.44	0.37	0.26	0.26	0.15	1.8	0.23	0.13	6.15	2.55	175.71	8.35	5.18
	0.77	0.62	0.41			0.38	3	1.05			9.21	178.6	30.73
		0.32	0.12				1.75	0.26				180.04	21.98
	0.65	0.37	0.28	0.09		1.02	2.1	0.44	0.47		108.11	180.26	13.08	45.15
0.81	0.74	0.64	0.39	0.16	0.845	0.82	2.74	0.87	0.73	50.13	54.27	183.03	31.32	28.32
0.67	0.61	0.52	0.43	0.38	0.32	0.52	2.8	0.67	0.64	18.7	19.55	183.67	32.98	11.74
		0.5	0.45	0.26			1.75	0.33	0.54			184.68	25.94	19.32
0.49	0.43	0.41	0.3	0.17	0.44	0.55	1.86	0.61	0.47	22.37	26.83	185.74	43.14	26.63
0.47	0.18	0.15			0.36	0.48	2.45			18.13	28.03	188.67
	0.61	0.51	0.34	0.21		0.39	1.48	0.39	0.45		13.88	189.78	21.47	17.39
		0.43	0.14	0.07			0.46	0.18	0.19			19.95	9.27	4.04
		0.42	0.28				2.05	0.57				191.48	34.13
	0.37	0.3	0.27	0.2		0.55	1.81	0.7	0.58		48.56	192.32	62.08	31.29
		0.47	0.31	0.17			1.69	0.38	0.61			195.99	13.66	31.26
0.89	0.56	0.47	0.31		0.553	0.38	1.72	0.55		66.04	27.91	196.87	37.38
0.37	0.33	0.19			0.26	0.26	1.18			23.74	14.83	200.06
	0.8	0.59	0.37			0.55	1.92	0.61			27.62	200.77	30.21
0.72	0.58	0.44	0.17	0.07	0.29	0.27	1.71	0.12	0.17	18.36	24.46	206.23	8.08	15.35
0.79	0.32	0.21			0.18	0.12	0.52			4.96	2.46	21.85
		0.44	0.32	0.23			1.78	0.52	0.58			211.29	24.44	30.47
0.81	0.69	0.57	0.48	0.4	0.37	0.32	1.3	0.49	0.47	9.49	9.71	211.55	39.94	38.79
	0.59	0.37	0.19			0.44	1.75	1.22			38.34	217.2	77.37
	0.45	0.37	0.23	0		0.45	1.68	0.5	0.42		24.36	219.14	27.06	21.53
0.6	0.44	0.23			0.36	0.45	0.79			23.74	45.87	22.21
		0.15	0.06				0.6	0.31				22.38	11.6
0.9	0.58	0.45	0.33		0.21	0.28	1.47	0.46		7.87	9.02	231.85	33.97
		0.29	0.24	0.11			1.64	0.29	0.4			248.97	22.2	22.28
		0.53	0.46	0.39			0.59	0.21	0.25			25.57	5.99	4.45
0.67	0.48	0.29			0.58	0.44	1.66			10.9	7.63	26.04
1	0.87	0.32	0.15	0.07		0.47	1.15	0.58	0.54		12.26	26.7	13.14	16.56
0.8	0.26	0.21	0.09		0.35	0.61	2.21	0.9		18.82	57.42	262.38	48.85
1	0.67	0.53	0.47	0.32		0.73	1.66	0.47	0.61		52.67	265.3	74.52	58.67
0.68	0.63	0.57	0.43	0.37	0.291	0.35	2.24	0.61	0.58	12.26	10.08	267.89	50.43	43.52
0.36	0.25	0.17			0.44	0.61	0.67			9.32	22.9	27.7
	0.39	0.33	0.24			0.32	0.78	0.39			6.55	28.07	9.02
	0.86	0.47	0.34	0.23		0.71	1.64	0.57	0.63		33.45	286.43	34.51	30.49
0.53	0.43	0.34			0.47	0.38	2.19			35.04	14.83	290.81
		0.69	0.6	0.51			0.68	0.27	0.3			30.26	6.75	7.02
	0.25	0.13	0.07	0.05		0.4	0.97	0.2	0.21		13.15	33.14	7.39	11.15
0.26	0.22	0.17			0.54	0.19	0.81			17.84	9.85	34.57
		0.05					0.54					35.15
	0.82	0.6	0.55	0.34		0.7	1.19	0.29	0.44		15.76	35.42	4.57	9.26
	0.3	0.2				0.38	0.8				18.72	35.62
0.61	0.43	0.38	0.3	0.15	0.6	0.4	1.06	0.54	0.7	16.4	10.68	41.74	11.93	26.03
		0.3	0.09	0.07			0.65	0.29	0.22			42.42	6.06	5.56
0.87	0.71	0.54	0.28	0.12	0.466	0.18	0.87	0.32	0.67	10.43	4.52	44.95	9.79	13.28
0.34	0.28	0.18			0.37	0.26	1.2			14.79	17.22	45.29
0.69	0.41	0.39	0.27		0.43	0.51	1.32	0.68		11.83	15.73	46.71	13.86
0.51	0.44	0.27	0.23	0.07	0.43	0.51	1.32	0.68	0.52	11.83	15.73	46.71	13.86	7.75
		0.41	0.34				0.88	0.29				47.08	16.79
	0.59	0.42	0.09			0.82	0.76	0.5			28.46	47.6	17.74
	0.48	0.44	0.33			0.43	1.59	0.74			13.33	47.97	21.68
0.42	0.39	0.33			0.379	0.52	1.86			9.53	9.67	50.05
0.47	0.4	0.13			0.24	0.28	1.15			6.09	10.06	50.93
		0.37	0.19	0.14			0.96	0.18	0.21			51.14	6.86	9.08
	0.43	0.3				0.19	1.36				6.59	51.26
0.55	0.72	0.5	0.44	0.29	0.51	0.25	0.64	0.46	0.29	33.67	14.79	51.32	28.14	9.44
0.55	0.46	0.35	0.26		0.495	0.47	1.14	0.55		21.15	21.06	51.59	18.64
0.64	0.52	0.31	0.15	0.07	0.27	0.36	1.43	0.28	0.18	7.66	6.87	52.31	6.91	4.84
		0.44	0.38	0.08			0.64	0.34	0.37			52.32	37.25	14.66
		0.44	0.22	0.16			0.84	0.17	0.16			53.76	4.46	4.57
		0.32	0.17				1.23	0.65				53.93	17.41
0.5	0.39	0.34	0.29		1.223	0.76	1.95	0.55		30.88	25.84	54.04	11.27
0.61	0.53	0.42	0.32	0.15	0.23	0.29	1.48	0.37	0.24	3.39	6.48	55.27	7.39	5.93
	0.47	0.36	0.3	0.13		0.23	1.1	0.32	0.84		4.56	55.71	8.84	16.77
0.77	0.62	0.58	0.33	0.27	0.17	0.34	0.78	0.28	0.6	6.22	17.98	56.03	10.75	21.98
0.53	0.25	0.2			0.28	0.63	0.65			11.35	21.32	56.17
0.91	0.3	0.26	0.19		0.32	0.47	1.66	0.52		6.58	31.17	58.87	30.33
0.43	0.35	0.23	0.08		0.55	0.29	1.66	0.79		33.09	7.11	59.57	40.38
0.73	0.63	0.37	0.24	0.21	0.5	0.58	1.35	0.4	0.19	14.85	18.45	60.6	17.5	15.54
	0.73	0.35	0.12			0.47	1.34	0.87			14.27	60.77	42.97
	0.6	0.27	0.17			0.38	1.11	0.44			35.42	61.17	30.07
0.53	0.34	0.23	0.15	0.13	0.37	0.28	1.62	0.41	0.2	6.81	7.04	61.26	10.73	5.15
0.53	0.39	0.34	0.16	0.13	0.35	0.27	0.66	0.24	0.16	22.38	30.77	61.43	14.01	13
0.62	0.51	0.46	0.25	0.14	0.41	0.65	1.48	0.64	0.28	39.87	16.95	62.39	13.28	9.79
0.4	0.34	0.22	0.16	0.12	0.46	0.5	0.82	0.25	0.19	16.02	12.23	62.46	19.58	12
	0.68	0.28				0.67	1.34				36.33	63.59
0.85	0.74	0.56	0.4	0.25	0.553	0.67	1.19	0.58	0.67	19.05	30.97	65.11	37.49	38.66
0.63	0.45	0.39	0.34	0.28	0.612	0.41	1.81	0.5	0.73	26.92	13.28	67.12	21.3	32.13
0.71	0.45	0.25	0.03		0.17	0.39	1.31	0.54		5.7	8.21	67.2	12
		0.41	0.31	0.23			1.18	0.46	0.62			67.39	29.16	21.24
	0.6	0.34	0.28	0.2		0.64	1.5	0.43	0.37		14.88	67.67	18.68	10.57
0.78	0.64	0.62	0.36	0.31	0.28	0.34	0.86	0.4	0.57	11.31	20.52	68.2	17.05	25.76
	0.74	0.42	0.36			0.24	1.38	0.68			21.68	68.45	38.45
0.74	0.61	0.39	0.14		0.61	1.05	1.75	0.26		44.72	35.34	68.52	12.91
0.94	0.45	0.54	0.3	0.1	0.408	0.64	1.54	0.7	0.47	10.05	40.17	69.45	29.01	14.62
	0.82	0.52	0.39			0.85	2.65	1.19			29.28	69.51	30.09
		0.29					0.86					69.71
0.51	0.36	0.33	0.29		0.64	0.39	1.49	0.82		16.5	8.48	70.12	29.28
		0.7	0.62	0.35			1.09	0.44	0.44			70.29	10.67	22.4
	0.41	0.33				0.29	1.91				26.27	70.72
		0.52	0.39	0.13			1.55	0.38	0.4			71.28	18.71	14.02
	0.83	0.41	0.24			0.44	1.49	0.41			17.6	71.49	8.65
		0.55					1.41					73.19
0.67	0.37	0.29	0.26	0.18	0.17	0.24	1.06	0.27	0.14	4.65	6.25	73.5	5.44	5.13
		0.58					1.1					73.64
0.71	0.52	0.5	0.37		0.495	0.47	1.75	0.61		14.8	20.3	75.07	19.78
		0.42	0.38				1.17	0.38				75.36	26.04
		0.05					0.9					77.81
	0.48	0.37	0.31			0.38	1.14	0.23			16.31	80.81	10.84
		0.43	0.26	0.23			1.91	0.27	0.47			81.56	18.84	51.62
0.51	0.43	0.4	0.32		0.437	0.29	3	0.67		13.49	4.37	81.71	54.27
0.58	0.28	0.19	0.06		0.28	0.42	1.21	0.43		17.98	18.67	82.11	18.6
	0.39	0.31				0.43	1.03				33.45	82.17
0.86	0.6	0.43	0.27	0.2	0.612	0.73	1.6	0.76	0.7	27.06	52.06	82.5	22.29	25.32
		0.37	0.16				1.58	0.39				82.58	19.54
0.74	0.67	0.53	0.49	0.36	0.21	0.19	0.98	0.18	0.16	7.97	8.36	84.27	4.64	4.01
0.43	0.3	0.27	0.2	0.17	0.65	0.68	1.34	0.29	0.45	5.35	5.91	84.47	8.75	24.82
0.85	0.64	0.54	0.42	0.36	0.787	0.47	2.1	0.41	0.2	25.61	14.1	84.48	16.17	6.55
0.52	0.33	0.19	0.04		0.291	0.12	1.22	0.41		19.55	7.49	86.11	25.14
		0.36	0.3	0.14			1.89	0.26	0.18			88.53	6.7	3.96
		0.43					0.95					89.32
		0.43	0.25	0.11			2.07	0.64	0.41			90.66	16.06	10.91
	0.66	0.6	0.34			0.44	1.01	0.8			19.54	91.35	40.48
	0.94	0.64	0.44			0.51	1.53	0.4			37.2	93.48	13.12
	0.37	0.33	0.11	0.08		0.35	0.91	0.34	0.27		23.49	93.81	41.08	18.58
		0.56	0.51	0.47			1.27	0.52	0.32			95.44	32.31	6.62
0.46	0.41	0.32	0.19		0.67	0.55	2.33	0.64		29.28	21.15	96.66	16.93
0.75	0.63	0.54	0.48	0.32	0.13	0.28	1.71	0.58	0.32	4.75	10.39	96.9	21.35	8.3
		0.44	0.24	0.11			1.06	0.25	0.18			98.81	34.44	23.49
0.33	0.28	0.2	0.03		0.583	0.38	1.19	0.73		28.08	22.49	99.05	70.5
		0.39	0.29	0.11			1.82	0.28	0.29			99.16	6.28	9.29

## Sheet: fig 6b
Line plots
	#5				#4				#3				#2				#1
	0	18.5833	28.75		0	0.22222	8.97222		0	8.5	29.5		0	10.9722	23.6667		0	11.25	22.6667
	0.0951	16.9932	31.3628		0.0951	1.26745	10.9155		0.0951	3.95238	28.4855		0.0951	9.45477	24.7322		0.0951	15.825	22.9786
	0.19021	25.6873	29.1965		0.19021	2.24175	13.851		0.19021	8.09524	29.8892		0.19021	12.3438	20.9584		0.19021	12.4695	23.2533
	0.28531	16.3946	27.932		0.28531	1.28571	11.1837		0.28531	4.63265	33.7687		0.28531	5.12925	27.2313		0.28531	7.46032	20.4535
	0.38041	6.68556	30.6387		0.38041	1.56589	10.9068		0.38041	2.80008	25.9287		0.38041	9.25951	24.4429		0.38041	6.65835	17.4075
	0.47551	12.1164	36.3265		0.47551	0.18204	15.551		0.47551	6.7032	25.0449		0.47551	4.5286	24.52		0.47551	7.40086	20.5769
	0.57062	8.47959	29.0969		0.57062	2.59014	13.886		0.57062	4.6644	26.5567		0.57062	7.87245	26.0799		0.57062	11.6174	16.4677
	0.66572	2.92593	17.6667		0.66572	2.78395	14.7901		0.66572	2.93827	29.5432		0.66572	7.54321	24.4568		0.66572	6.4321	20.0432
	0.76082	9.45843	24.8299		0.76082	3.83409	14.8168		0.76082	1.35122	35.2191		0.76082	7.6695	30.994		0.76082	9.27337	29.3709
	0.85593	11.7007	28.8775		0.85593	4.65419	16.9648		0.85593	3.85714	28.0136		0.85593	12.6168	34.0453		0.85593	21.1905	43.5136
	0.95103	7.18934	24.0452		0.95103	5.6479	18.8321		0.95103	13.4884	40.1635		0.95103	5.98482	34.9375		0.95103	33.2122	63.7385
	1.04613	9.84581	31.7785		1.04613	5.73154	24.633		1.04613	18.5064	57.7523		1.04613	10.8579	38.2872		1.04613	45.5782	72.2924
	1.14124	16.0102	33		1.14124	14.5612	34.0051		1.14124	25.2976	47.3095		1.14124	9.84184	48.8963		1.14124	31.8617	60.4977
	1.23634	15.1806	36.6765		1.23634	30.9848	55.1107		1.23634	18.5979	45.1537		1.23634	21.3127	70.4981		1.23634	22.2226	52.3312
	1.33144	14.9167	43.8426		1.33144	35.6204	68.1821		1.33144	10.6235	41.3982		1.33144	45.4907	93.2901		1.33144	15.2191	44.6451
	1.42654	24.1633	43.6349		1.42654	48.7925	73.3401		1.42654	20.7166	41.1497		1.42654	56.4014	106.333		1.42654	15.9388	41.1088
	1.52165	28.2942	53.2245		1.52165	59.0564	78.5281		1.52165	11.6528	42.8156		1.52165	61.9009	103.799		1.52165	19.9507	41.4461
	1.61675	37.715	58.3628		1.61675	54.4651	67.8512		1.61675	11.6412	50.6944		1.61675	51.6579	88.9824		1.61675	20.145	41.5855
	1.71185	34.9116	64.6888		1.71185	44.5346	53.1712		1.71185	14.5697	62.3588		1.71185	34.1094	79.3912		1.71185	17.284	43.4779
	1.80696	16.1874	57.2018		1.80696	25.9932	44.3404		1.80696	24.2663	52.6931		1.80696	30.1847	72.4359		1.80696	16.6459	44.6226
	1.90206	32.5609	50.9208		1.90206	24.1029	46.2865		1.90206	25.5803	68.2269		1.90206	28.1497	76.5504		1.90206	18.351	44.6116
	1.99716	21.5556	51.6667		1.99716	23.5	42.5		1.99716	41.6667	72		1.99716	35.3333	74.3333		1.99716	17.9444	42.0556
	2.09227	24.9239	50.407		2.09227	21.5305	49.2975		2.09227	33.8136	66.3275		2.09227	42.2567	65.2399		2.09227	15.9634	38.1388
	2.18737	29.0189	58.4792		2.18737	39.7187	55.5774		2.18737	44.2913	63.0015		2.18737	30.4238	65.4082		2.18737	13.4599	39.1165
	2.28247	28.7596	58.0822		2.28247	42.5363	55.9824		2.28247	33.7001	87.8815		2.28247	20.682	56.8078		2.28247	24.9099	40.0459
	2.37757	34.4271	55.2358		2.37757	46.5461	66.6012		2.37757	66.8304	95.8466		2.37757	16.0055	50.5359		2.37757	16.7579	43.2693
	2.47268	31.873	63.5527		2.47268	57.9228	68.2493		2.47268	51.8304	91.7712		2.47268	17.1886	54.62		2.47268	16.6551	52.029
	2.56778	32.6326	64.7823		2.56778	43.5828	56.8481		2.56778	31.9456	85.0068		2.56778	17.5556	57.6553		2.56778	15.483	66.1326
	2.66288	41.3056	62.1574		2.66288	24.6852	48.0772		2.66288	27.6204	66.4969		2.66288	14.0525	62.6975		2.66288	27.6204	67.7562
	2.75799	23.0567	44.4044		2.75799	15.1829	48.9216		2.75799	20.3432	35.971		2.75799	19.5251	61.7869		2.75799	24.2375	63.0466
	2.85309	18.551	42.453		2.85309	14.8571	49.7653		2.85309	10.1888	30.8163		2.85309	21.0187	55.6174		2.85309	12.4915	45.5091
	2.94819	22.4777	33.7302		2.94819	19.9016	27.2973		2.94819	10.9231	29.9443		2.94819	14.705	43.7526		2.94819	9.65407	27.3025
	3.0433	17.3588	24.9887		3.0433	11.3354	24.9035		3.0433	6.92114	20.4725		3.0433	10.2314	34.7728		3.0433	9.82829	22.906
	3.1384	10.1814	26.4172		3.1384	6.40363	23.9252		3.1384	3.96145	19.7687		3.1384	10.2381	28.3673		3.1384	11.7517	22.5476
	3.2335	12.6578	20.1308		3.2335	5.2973	20.1905		3.2335	7.3778	19.214		3.2335	7.93758	26.1149		3.2335	15.9105	19.1674
	3.3286	11.6296	20.037		3.3286	7.68518	20.4876		3.3286	3.11111	19.1605		3.3286	9.95062	24		3.3286	15.2901	21.0494
	3.42371	7.71429	22.1752		3.42371	4.27268	18.1995		3.42371	8.48299	25.7891		3.42371	12.8571	19.8804		3.42371	12.9252	22.4524
	3.51881	8.42857	22.4596		3.51881	3.36458	16.3477		3.51881	3.40867	25.8566		3.51881	8.99824	18.2865		3.51881	11.398	22.5437
	3.61391	9.59486	19.5699		3.61391	4.83919	15.657		3.61391	6.13278	30.1145		3.61391	5.58724	19.4921		3.61391	8.22014	18.4603
	3.70902	4.68481	14.2154		3.70902	2.5	11.949		3.70902	6.7619	26.3878		3.70902	6.12245	20.8095		3.70902	7.97052	23.9728
	3.80412	6.13057	17.5113		3.80412	1.25516	19.0341		3.80412	6.25145	33.2226		3.80412	6.2151	22.167		3.80412	6.41635	17.3279
	3.89922	5.79063	21.9184		3.89922	4.07735	21.9166		3.89922	7.60267	32.6332		3.89922	2.63492	21.8765		3.89922	14.1779	17.1885
	3.99433	3.88889	17.5833		3.99433	3.13889	18.2778		3.99433	2.97222	24.1111		3.99433	1.83333	22.9167		3.99433	12.0833	20.9167

## Sheet: fig7c
% of RP2 +ve OSNs with MVTs						% of OSNs with > 3 MVTs
B6_NO_1		Open	close			B6_2		Open	close
section1	RP2 + CNGA2	15	23			sections1	# OSNs < 3 MVT	12	18
	others	26	32				# OSNs > 3 MVT	1	2
section2	RP2 + CNGA2	15	20			sections2	# OSNs < 3 MVT	9	16
	others	17	22				# OSNs > 3 MVT	0	4
section3	RP2 + CNGA2	16	27			sections3	# OSNs < 3 MVT	19	23
	others	23	25				# OSNs > 3 MVT	1	3
section4	RP2 + CNGA2	26	31			sections4	# OSNs < 3 MVT	16	16
	others	15	20				# OSNs > 3 MVT	0	2
B6_NO_2		Open	close			B6_3		Open	close
section1	RP2 + CNGA2	21	26			sections2	# OSNs < 3 MVT	14	25
	others	16	21				# OSNs > 3 MVT	0	3
section2	RP2 + CNGA2	17	8			sections3	# OSNs < 3 MVT	11	20
	others	16	15				# OSNs > 3 MVT	0	1
section3	RP2 + CNGA2	24	30			sections4	# OSNs < 3 MVT	12	22
	others	31	18				# OSNs > 3 MVT	0	2
section4	RP2 + CNGA2	16	27
	others	27	22			B6_1		Open	close
						sections1	# OSNs < 3 MVT	13	18
B6_NO_3		Open	close				# OSNs > 3 MVT	0	4
section1	RP2 + CNGA2	19	16			sections3	# OSNs < 3 MVT	9	20
	others	30	22				# OSNs > 3 MVT	1	8
section2	RP2 + CNGA2	19	24			sections4	# OSNs < 3 MVT	14	18
	others	33	16				# OSNs > 3 MVT	0	2
section3	RP2 + CNGA2	19	30
	others	25	30
section4	RP2 + CNGA2	17	18
	others	26	16

## Sheet: fig 7e
B6_NO_2					B6_cnt1
section1		Non-Occluded	Occluded		section1		Non-operated control
	Active OSNs with MVTs	7	2			Active OSNs with MVTs	11
	Inactive OSNs with MVTs	9	20			Inactive OSNs with MVTs	15
	Active OSNs with MVTs (weak S100A5 expression)	4	0			Active OSNs with MVTs (weak S100A5 expression)	0
	Inactive OSNs without MVTs	4	7			Inactive OSNs without MVTs	9
section2					section2
	Active OSNs with MVTs	9	2			Active OSNs with MVTs	9
	Inactive OSNs with MVTs	8	21			Inactive OSNs with MVTs	15
	Active OSNs with MVTs (weak S100A5 expression)	1	0			Active OSNs with MVTs (weak S100A5 expression)	0
	Inactive OSNs without MVTs	10	11			Inactive OSNs without MVTs	11
section3					section3
	Active OSNs with MVTs	9	2			Active OSNs with MVTs	11
	Inactive OSNs with MVTs	16	25			Inactive OSNs with MVTs	12
	Active OSNs with MVTs (weak S100A5 expression)	4	1			Active OSNs with MVTs (weak S100A5 expression)	1
	Inactive OSNs without MVTs	7	14			Inactive OSNs without MVTs	14
section4					section4
	Active OSNs with MVTs	9	2			Active OSNs with MVTs	13
	Inactive OSNs with MVTs	14	18			Inactive OSNs with MVTs	17
	Active OSNs with MVTs (weak S100A5 expression)	2	0			Active OSNs with MVTs (weak S100A5 expression)	1
	Inactive OSNs without MVTs	13	21			Inactive OSNs without MVTs	17
B6_NO_3					section5
section1						Active OSNs with MVTs	10
	Active OSNs with MVTs	3	0			Inactive OSNs with MVTs	12
	Inactive OSNs with MVTs	10	17			Active OSNs with MVTs (weak S100A5 expression)	1
	Active OSNs with MVTs (weak S100A5 expression)	0	0			Inactive OSNs without MVTs	12
	Inactive OSNs without MVTs	15	16
					B6_cnt2
section2					section1
	Active OSNs with MVTs	9	0			Active OSNs with MVTs	13
	Inactive OSNs with MVTs	10	25			Inactive OSNs with MVTs	13
	Active OSNs with MVTs (weak S100A5 expression)	4	3			Active OSNs with MVTs (weak S100A5 expression)	1
	Inactive OSNs without MVTs	14	9			Inactive OSNs without MVTs	14
section3
	Active OSNs with MVTs	11	2		section2
	Inactive OSNs with MVTs	9	21			Active OSNs with MVTs	10
	Active OSNs with MVTs (weak S100A5 expression)	2	0			Inactive OSNs with MVTs	15
	Inactive OSNs without MVTs	11	15			Active OSNs with MVTs (weak S100A5 expression)	0
						Inactive OSNs without MVTs	16
section4
	Active OSNs with MVTs	13	0		section3
	Inactive OSNs with MVTs	11	24			Active OSNs with MVTs	12
	Active OSNs with MVTs (weak S100A5 expression)	1	0			Inactive OSNs with MVTs	16
	Inactive OSNs without MVTs	12	13			Active OSNs with MVTs (weak S100A5 expression)	1
						Inactive OSNs without MVTs	15
B6_NO_1
section1					section4
	Active OSNs with MVTs	11	3			Active OSNs with MVTs	12
	Inactive OSNs with MVTs	10	21			Inactive OSNs with MVTs	12
	Active OSNs with MVTs (weak S100A5 expression)	3	1			Active OSNs with MVTs (weak S100A5 expression)	0
	Inactive OSNs without MVTs	10	8			Inactive OSNs without MVTs	14
section2					section5
	Active OSNs with MVTs	11	5			Active OSNs with MVTs	10
	Inactive OSNs with MVTs	7	21			Inactive OSNs with MVTs	15
	Active OSNs with MVTs (weak S100A5 expression)	2	1			Active OSNs with MVTs (weak S100A5 expression)	1
	Inactive OSNs without MVTs	11	9			Inactive OSNs without MVTs	17
section3					section6
	Active OSNs with MVTs	9	4			Active OSNs with MVTs	10
	Inactive OSNs with MVTs	6	27			Inactive OSNs with MVTs	13
	Active OSNs with MVTs (weak S100A5 expression)	3	1			Active OSNs with MVTs (weak S100A5 expression)	1
	Inactive OSNs without MVTs	11	11			Inactive OSNs without MVTs	16
section4					B6_cnt3
	Active OSNs with MVTs	8	2		section1	Active OSNs with MVTs
	Inactive OSNs with MVTs	11	20			Inactive OSNs with MVTs	14
	Active OSNs with MVTs (weak S100A5 expression)	3	0			Active OSNs with MVTs (weak S100A5 expression)	12
	Inactive OSNs without MVTs	11	16			Inactive OSNs without MVTs	1
							15
					section2
						Active OSNs with MVTs	11
						Inactive OSNs with MVTs	14
						Active OSNs with MVTs (weak S100A5 expression)	1
						Inactive OSNs without MVTs	15
					section3
						Active OSNs with MVTs	9
						Inactive OSNs with MVTs	15
						Active OSNs with MVTs (weak S100A5 expression)	4
						Inactive OSNs without MVTs	11
					section4
						Active OSNs with MVTs	13
						Inactive OSNs with MVTs	8
						Active OSNs with MVTs (weak S100A5 expression)	0
						Inactive OSNs without MVTs	12
					section5
						Active OSNs with MVTs	12
						Inactive OSNs with MVTs	13
						Active OSNs with MVTs (weak S100A5 expression)	1
						Inactive OSNs without MVTs	11

## Sheet: fig7f
control			Forskolin exposure		30 seconds			60 seconds			120 seconds			240 seconds
		OSN count			OSN count			OSN count			OSN count			OSN count
	With MVTs	12		With MVTs	6		With MVTs	7		With MVTs	8		With MVTs	8
	Without MVTs	16		Without MVTs	19		Without MVTs	13		Without MVTs	17		Without MVTs	16
	S100A5 +ve	21		S100A5 +ve	18		S100A5 +ve	17		S100A5 +ve	23		S100A5 +ve	22
	With MVTs	16		With MVTs	7		With MVTs	5		With MVTs	9		With MVTs	6
	Without MVTs	19		Without MVTs	17		Without MVTs	17		Without MVTs	14		Without MVTs	23
	S100A5 +ve	20		S100A5 +ve	22		S100A5 +ve	28		S100A5 +ve	20		S100A5 +ve	21
	With MVTs	12		With MVTs	9		With MVTs	4		With MVTs	6		With MVTs	6
	Without MVTs	16		Without MVTs	21		Without MVTs	18		Without MVTs	19		Without MVTs	21
	S100A5 +ve	22		S100A5 +ve	22		S100A5 +ve	17		S100A5 +ve	11		S100A5 +ve	22
	With MVTs	13
	Without MVTs	19		With MVTs	11		With MVTs	8		With MVTs	3		With MVTs	7
	S100A5 +ve	19		Without MVTs	33		Without MVTs	25		Without MVTs	23		Without MVTs	28
				S100A5 +ve	19		S100A5 +ve	16		S100A5 +ve	16		S100A5 +ve	24
	With MVTs	13
	Without MVTs	16		With MVTs	12		With MVTs	6		With MVTs	7		With MVTs	8
	S100A5 +ve	16		Without MVTs	25		Without MVTs	26		Without MVTs	20		Without MVTs	26
				S100A5 +ve	18		S100A5 +ve	12		S100A5 +ve	19		S100A5 +ve	15
	With MVTs	10
	Without MVTs	15		With MVTs	12		With MVTs	8		With MVTs	7		With MVTs	7
	S100A5 +ve	16		Without MVTs	28		Without MVTs	25		Without MVTs	24		Without MVTs	28
				S100A5 +ve	11		S100A5 +ve	16		S100A5 +ve	18		S100A5 +ve	21
	With MVTs	15		With MVTs	13		With MVTs	9		With MVTs	5		With MVTs	8
	Without MVTs	22		Without MVTs	24		Without MVTs	32		Without MVTs	18		Without MVTs	26
	S100A5 +ve	19		S100A5 +ve	12		S100A5 +ve	17		S100A5 +ve	17		S100A5 +ve	16
	With MVTs	15		With MVTs	9		With MVTs	5		With MVTs	6		With MVTs	5
	Without MVTs	19		Without MVTs	28		Without MVTs	22		Without MVTs	20		Without MVTs	38
	S100A5 +ve	26		S100A5 +ve	15		S100A5 +ve	13		S100A5 +ve	18		S100A5 +ve	15
	With MVTs	14		With MVTs	11		With MVTs	7		With MVTs	8		With MVTs	8
	Without MVTs	21		Without MVTs	23		Without MVTs	23		Without MVTs	26		Without MVTs	27
	S100A5 +ve	21		S100A5 +ve	13		S100A5 +ve	20		S100A5 +ve	23		S100A5 +ve	15
				With MVTs	7		With MVTs	7		With MVTs	2		With MVTs	5
	With MVTs	16		Without MVTs	19		Without MVTs	25		Without MVTs	32		Without MVTs	29
	Without MVTs	16		S100A5 +ve	10		S100A5 +ve	19		S100A5 +ve	19		S100A5 +ve	18
	S100A5 +ve	18
				With MVTs	12		With MVTs	11		With MVTs			With MVTs	7
	With MVTs	22		Without MVTs	24		Without MVTs	21		Without MVTs	7		Without MVTs	27
	Without MVTs	11		S100A5 +ve	16		S100A5 +ve	18		S100A5 +ve	27		S100A5 +ve	13
	S100A5 +ve	15									23
				With MVTs	10		With MVTs	10		With MVTs			With MVTs	6
	With MVTs	28		Without MVTs	24		Without MVTs	26		Without MVTs	9		Without MVTs	36
	Without MVTs	13		S100A5 +ve	19		S100A5 +ve	19		S100A5 +ve	35		S100A5 +ve	13
	S100A5 +ve	17									18
														5
	With MVTs	26		With MVTs	8		With MVTs	9		With MVTs	6		With MVTs	37
	Without MVTs	13		Without MVTs	27		Without MVTs	25		Without MVTs	30		Without MVTs	18
	S100A5 +ve	15		S100A5 +ve	11		S100A5 +ve	23		S100A5 +ve	24		S100A5 +ve
														1
	With MVTs	20		With MVTs	5		With MVTs	10		With MVTs	9		With MVTs	37
	Without MVTs	8		Without MVTs	28		Without MVTs	25		Without MVTs	28		Without MVTs	12
	S100A5 +ve	12		S100A5 +ve	20		S100A5 +ve	13		S100A5 +ve	15		S100A5 +ve
	With MVTs	19		With MVTs	12		With MVTs	9		With MVTs	7		With MVTs	8
	Without MVTs	17		Without MVTs	27		Without MVTs	24		Without MVTs	29		Without MVTs	32
	S100A5 +ve	15		S100A5 +ve	18		S100A5 +ve	21		S100A5 +ve	18		S100A5 +ve	28
	With MVTs	20		With MVTs	11		With MVTs	7		With MVTs	6		With MVTs	6
	Without MVTs	13		Without MVTs	29		Without MVTs	27		Without MVTs	31		Without MVTs	35
	S100A5 +ve	17		S100A5 +ve	10		S100A5 +ve	11		S100A5 +ve	19		S100A5 +ve	22
	With MVTs	22		With MVTs	8		With MVTs	10		With MVTs	5		With MVTs	6
	Without MVTs	16		Without MVTs	25		Without MVTs	28		Without MVTs	33		Without MVTs	40
	S100A5 +ve	19		S100A5 +ve	15		S100A5 +ve	17		S100A5 +ve	17		S100A5 +ve	16
	With MVTs	24		With MVTs	7		With MVTs	6		With MVTs	7		With MVTs	8
	Without MVTs	12		Without MVTs	33		Without MVTs	34		Without MVTs	33		Without MVTs	37
	S100A5 +ve	13		S100A5 +ve	12		S100A5 +ve	11		S100A5 +ve	19		S100A5 +ve	17
	With MVTs	18		With MVTs	7		With MVTs	8		With MVTs	2		With MVTs	4
	Without MVTs	12		Without MVTs	27		Without MVTs	25		Without MVTs	28		Without MVTs	42
	S100A5 +ve	15		S100A5 +ve	18		S100A5 +ve	15		S100A5 +ve	16		S100A5 +ve	24
							With MVTs	6		With MVTs	4		With MVTs	5
	With MVTs	20					Without MVTs	37		Without MVTs	29		Without MVTs	51
	Without MVTs	22					S100A5 +ve	21		S100A5 +ve	22		S100A5 +ve	14
	S100A5 +ve	11
							With MVTs	6		With MVTs	1		With MVTs	5
	With MVTs	15					Without MVTs	27		Without MVTs	27		Without MVTs	37
	Without MVTs	17					S100A5 +ve	19		S100A5 +ve	14		S100A5 +ve	23
	S100A5 +ve	16
							With MVTs	5		With MVTs	3		With MVTs	7
	With MVTs	23					Without MVTs	28		Without MVTs	29		Without MVTs	38
	Without MVTs	20					S100A5 +ve	16		S100A5 +ve	14		S100A5 +ve	18
	S100A5 +ve	13
										With MVTs	13		With MVTs	7
	With MVTs	19								Without MVTs	29		Without MVTs	39
	Without MVTs	20								S100A5 +ve	20		S100A5 +ve	15
	S100A5 +ve	17
	With MVTs	21
	Without MVTs	24
	S100A5 +ve	15
	With MVTs	13
	Without MVTs	19
	S100A5 +ve	19

## Sheet: fig 8b
DMSO			Acetophenone	60 Seconds			180 Seconds			600 Seconds
	M71	M71+RP2		M71	M71+RP2		M71	M71+RP2		M71	M71+RP2
	13	12		10	16		8	15		10	4
	5	16		7	13		13	15		14	11
	8	17		11	10		15	17		13	10
	9	16		11	14		13	10		17	10
	12	15		13	21		9	7		15	12
	6	13		9	11		17	12		11	11
	9	23		6	6		7	14		7	8
	9	12		7	5		11	14		10	6
	1	16		10	11		12	10		7	7
	6	14		7	8		14	18		19	16
	9	24		8	7		8	15		18	5
	10	15		6	10		14	9		15	9
	5	9		10	9		12	6		10	6
	10	20		9	9		9	6		8	6
	2	12		15	15		10	9		13	5
	7	13		11	19		15	11		16	9
	6	18		12	14		19	11		13	10
	7	21		14	19		9	7		11	9

## Sheet: fig S3b
	control cilia																														vismodegib treated cilia
X-axis	C1	C2	C3	C4	C5	C6	C7	C8	C9	C10	C11	C12	C13	C14	C15	C16	C17	C18	C19	C20	C21	C22	C23	C24	C25	C26	C27	C28		X-axis	V1	V2	V3	V4	V5	V6	V7	V8	V9	V10	V11	V12	V13	V14	V15	V16	V17	V18	V19
0	87	75	54.158	82	46	20	43	59	45	33	58	55.9406	82	68.6615	71	17	33.92	38	68	75	39	57	46.4142	56	48	17	95.342	30		0	21	30	39	30	33	26	28	27	43	32	43	53	23	50	34	31	43.3366	33	23
0.1705	110.906	71.6858	79.833	76.5664	43	21.9403	41.3056	59.0808	63.5919	48	45.9976	68.4879	102.1	90.6657	67.6675	28.4853	42	42.1667	64	87.799	65.1933	65.0208	52.0847	93	64.6863	29.3653	112.642	29		0.1705	22.2199	30.5	40.5265	27.7675	37.64	20.5754	34.4745	29.403	55.3142	30.6826	38.277	57	25	49.0715	31	29.2597	33.6186	34.8284	21.1639
0.341	122.03	78.9011	98.183	73.9315	51	24.7647	40.461	58.9036	70	59	48.0457	62.1348	128.666	98.6308	56.35	37.4558	40.3787	48.9692	67	75.2477	88.6578	56.7279	53.7797	78	58.1547	32.2167	112.868	42		0.341	22.029	30.7574	41.3261	26.021	38.08	16.9509	34.5432	29.2616	57.9073	27.7439	35.5202	57.92	21	43.0013	31	32.4574	30.1843	32.6709	23.1167
0.5115	117.445	90.0846	106.375	83.6983	57	29.9666	37.7337	54.5836	66.1615	55	47.2286	60.0307	148.483	99.4529	45.354	39.3702	37.5147	53.1781	71	62.7979	87.7435	32.8091	50.297	44	54.1206	23.5474	103.661	54		0.5115	19.9312	31.0919	40.8113	25.2885	38.84	14.3237	33.414	32.4743	51.7333	26.0485	40.4128	52.4	18	35.4937	27	31.8923	28.0013	29.5337	21.4833
0.682	106.389	87.9667	97.823	97.1441	62	39.8249	35.6328	52.1114	55.7283	55	49.1084	62.5892	163.568	88.3651	45.0175	44.5055	33.1296	48.6677	69.3095	61.0639	78.9118	22.4121	38.246	38	44.5667	25.9737	81.97	66		0.682	19.0896	30.4558	41.9595	22.2296	39.16	14.3193	30.5629	34.1801	43.5358	15.9139	39.7104	49.12	18	33.425	18	28.6042	27.9659	28.0568	21.1554
0.8526	89.799	76.6075	84.172	91.4106	62	43.9224	31.4033	48.8491	36.0556	47	59.417	49.9075	158.731	73.6506	40.78	46.9257	26.8399	42.4921	72.3902	57.14	59.5249	19.8494	25.6431	40	41.2193	30.5263	47.6	82		0.8526	17.9684	29.4264	43.136	21.7276	40	13.8377	24.2401	31.0304	38.317	10.384	31.2735	51	18.9162	32.7252	15	21.5438	24.683	22.0471	18.4458
1.0231	68.237	66.323	68.225	78.1453	55	44.3285	27.1988	40.4406	17.6492	33.2724	81.2845	38.1819	135.338	63.24	44.7798	51.3325	18.6973	31.5445	68.0531	54.38	54.9087	17.4344	30.207	47	36.9565	31.1658	23.3	90		1.0231	16.2767	27.2132	43.0878	20.8165	35.04	11.75	15.8843	23.2483	36.4717	10.0125	20.3584	51.16	17.2053	28.85	19	16.698	21.0132	16.1828	13.1672
1.1936	50.869	59.0844	49.062	68.4639	43	37.1708	22.7574	39.1787	8.2424	19.8044	67.8935	31.4702	108.688	60.3182	43.9206	53.892	15.5678	24.4149	57.5611	37.8	55.5416	18.7748	35.0102	41	27.5993	32.4949	15.6	64		1.1936	15.1352	24.2487	41.611	19.6518	30.84	9.5048	12.5729	19.2629	39.4204	10.9686	14.596	48.04	13.529	22.59	32.1331	15.0683	16.1911	11.0349	9.7231
1.3641	39.746	55.8524	40.326	62.1181	30	30.8667	17.735	41.4663	7	10.4369	35.6216	27.5354	75.771	55.7822	36.1299	38.7614	17.6464	19.87	45.6332	31.585	56.6729	22.4515	34.4539	37	18.472	31.8796	22.566	48.9411		1.3641	14.0428	21.8234	39.8513	18.4385	26.68	7.2912	8.0282	15.7266	41.1787	11.5145	10.3102	40.48	8.8	20	31.261	10.3089	11.1992	8.6364	8.296
1.5346	32.39	55.2619	38.252	56.4097	24	27.2043	13.752	44.0041	6.27	7.4059	17.216	21.4813	53.639	47.114	20.9532	25.9594	13.1975	22.58	37.7881	30.0539	52.9011	24.4309	25.5322	32	16.0749	32.7441	20.51	38.6551		1.5346	14.468	17.4523	36.9912	16.7035	21.48	6.154	5.8814	9.8645	37.2645	10.9132	6.0847	31.12	7.1816	18.11	17.4104	10.704	7.801	7.9738	6.0979
1.7051	19.409	55.6926	33.081	60.1633	17	16.9673	9.7245	41.3285	6.73	7.1771	19.1085	13.253	51.858	38.8274	18.3003	28.129	11.7795	24.87	26.9634	29.8589	51.626	26.7679	25.9868	33	16	30.7713	20.855	30.4686		1.7051	14.5764	12.7779	33.9332	13.5792	17	6.8861	5.2487	6.2105	31.4902	10.1189	5.1944	24	5.3919	15.11	10.0793	9.5954	5.8611	7.9762	5.6086
1.8756	12.621	57.5912	30.233	72.4056	25.2387	11.8162	8.242	31.1073	9.4541	6.9989	15.7787	14.912	60.16	31.12	18.8673	35.3529	17.1373	25.84	16.8255	28.5183	48.1842	23.3615	23.5456	37.1596	16.796	26.4814	20.907	29.0896		1.8756	14.9602	9.4565	29.0292	10.826	14.6716	9.7851	5	4.9716	29.0272	8.2521	4.6363	21	4.9502	10.85	8.1033	9.4685	5.2948	8.7498	5.4701
2.0461	10.21	56.9011	28.705	71.5477	40.7777	10.2683	9.1975	24.6044	10.1229	8.2102	14.2224	24.7874	52.149	35.0678	22.7011	35.7225	22.56	23.29	12.3063	29.9	45.0141	12.178	19.7544	31.3509	19.8405	25.9233	17.703	30.1557		2.0461	13.5449	6.795	24.5764	8.3192	10.7868	11.4894	4.6215	4.6279	25.2775	7.9384	5.0345	18	5.1704	9.1	9.8083	9.0888	3.4333	7.8154	5.1857
2.2166	15.005	50.9443	37.192	64.1444	49.501	9.6081	9.1862	21.5219	16.4832	9.0237	17.0028	33.8036	47.727	37.4264	23.5941	25.3147	18.2	25.16	9.0082	33.7	40.0096	10.9268	22.3171	29.408	20.4302	26.032	22.24	34.5105		2.2166	11.316	5.3103	20.0256	6.548	7.8015	10.2664	3.1701	5.2367	20.729	8.1615	8.1017	13	6.5081	11.2896	12.5541	8.9589	3.2057	5.4409	5.8734
2.3872	21.357	43.9974	35.272	55.9056	45.0435	9.3715	9.1362	19.4996	29.5983	12.6984	19.4563	28.3349	43.563	48.159	20.3806	25.3021	12.4527	30.61	9.4108	32.95	38.6991	10.7575	24.6476	29.5227	18.0206	32.8889	28.65	37.0471		2.3872	11.676	5.1814	15.5572	5.1036	8.402	9.3758	1.8922	5.57	17.2028	9.2471	10.0747	10	6.9438	12.9902	10.3482	8.0563	4.0201	5.0238	5.6263
2.5577	25.322	41.2156	34.211	51.7968	43.2207	11.2442	9.7082	22.444	34.0177	21.6136	19.8916	29.855	45.58	49.8218	21.6927	21.63	8.2965	37	9.746	23.05	38.9237	13.7073	14.8048	26.3422	21.2678	34.3399	27.82	34.1514		2.5577	12.3245	4.0262	13.8008	3.7037	8.5025	12.158	1.5	4.9594	14.8178	6.8967	9.4921	9	5.1554	12.3037	7.7083	7.3036	5.9783	6.3635	6.3715
2.7282	25.184	43.2923	29.833	39.2868	39.2354	12.4568	10.3578	23.3162	24.1117	24.43	18.6	30.1233	47.329	47.7113	21.8503	17.3211	8.8304	34.4882	7.4615	15.2	36.9792	13.8497	8.6965	25.3765	23.7783	37.8882	23.94	24.8516		2.7282	12.5608	3.4303	13.0248	3.2866	8.6976	13.9908	1.0921	5.9733	12.9558	5.4887	7.5607	9	4.3812	9.5862	3.7771	6.3191	4.5185	7.2742	8.5229
2.8987	19.575	45.0061	27.794	25.3061	39.95	12.5402	11.3517	27.2719	17.212	19.9284	20	29.6646	54.865	42.7081	26.3312	21.6267	15.7601	32.3184	5.2862	11.9916	40.96	13.92	8.2599	30.8954	18.7512	39.4412	24.59	17.9529		2.8987	11.3987	3.0198	12.71	4.456	8.9696	15.6842	2.9336	6.3462	12.1492	5.1677	6.6743	9	4.644	6.4827	2.8625	5.5522	3.4097	6.3029	12.9352
3.0692	14.034	39.1741	20.493	14.5073	39.05	12.591	12.6011	25.6421	17.5603	17.9704	19.7	29.7727	65.436	35.6723	28.3359	26.1519	15.6618	33.6516	6.8578	10.4426	43.97	12	10.2118	29.9289	13.6405	36.291	27.06	16.0057		3.0692	9.5424	3.6783	11.5328	4.9111	8.4916	15.7649	3.873	5.3749	12.2248	6.8943	6.7436	10	5.0938	7.6459	3.3808	6.9188	3.912	6.0094	10.7545
3.2397	11.96	37	21.55	10.2778	25	11.451	13.9684	25.4689	24.2253	19.44	19.9	25.9593	71.216	28.0986	22.7519	29.7135	13.8268	31.9463	4.8039	12.9556	44.99	11.96	19.1848	28.1478	10.2458	31.3218	30.65	16.2249		3.2397	8.0098	3.3132	11.17	5.5119	8.6568	15.8915	4.4746	5.1177	12.3719	6.0368	5.8735	9	5.502	9.8249	4.1563	6.7533	5.4412	5.9827	8.9576
3.4102	11.302	36.6	16.723	11.4883	18.7683	14.6405	14.5309	19.8966	23.4408	21.28	21.4	23.9585	70.682	18.8489	23.2445	32.6194	14.5871	25.9531	7.1974	9.8571	45.99	11.0345	36.8998	24.6835	8.8946	22.3586	29.82	21.4585		3.4102	7.4396	2.721	11.2101	5.4014	8.3656	14.8528	3.9353	6.0581	12.587	6.1485	6.7253	7	4.434	12.5335	4.1782	7.7305	5.584	3.8548	7.4642
3.5807	11.734	33.3305	16.588	12.8065	17.992	19.8307	14.8053	17.2952	19.3435	18.2	19.0601	27.0223	68.331	14.9072	24.0317	21.6546	18.53	22.2017	7.9889	10.9174	35.11	11.0649	35.0179	20.9774	9.6347	17.4155	27.53	24.5917		3.5807	7.1578	2.6652	12.5059	4.6207	9.4354	11.4728	3.1475	7.95	13	4.8319	5.7703	6	4.6955	11.3463	4.0047	7.1888	4.744	2.8303	5.426
3.7512	13.558	30.0595	14.991	10.2554	12.8601	25.12	17.38	18.1969	13.0137	16.2313	15.4432	30.0561	60.323	12.057	24.191	11.511	11.74	18.4189	6.3514	19.0749	29.06	12.4323	33.1294	18.2425	11.1108	13.3748	25.35	22.3342		3.7512	6.5309	3.2453	11.6675	4.3714	9.7664	9.0986	2.3596	6.0846	12.5218	3.6314	3.772	7.2636	5.75	10.7025	4.7228	5.4546	4.144	2.8099	3.66
3.9218	17.103	31.4365	14.246	9.0867	9.5675	26.88	21.742	17.4079	11.9179	17.7306	12.2593	29.0338	54.664	11.4657	18.9439	12.1382	7.0278	13.1594	5.8821	19.1629	25.04	14.9552	32.9316	14.4203	12	7.8467	20.88	20.5377		3.9218	5.7493	3.9865	11.9986	5.1888	8.897	7.5515	1.9999	4.2815	10.7305	1.899	2.3191	8.0158	5	8.5891	3.79	4.1159	5.9859	3.35	2.7127
4.0923	19.537	30.7793	14.167	8.2544	11.492	18.1738	27.9295	13.0384	18.6979	18.049	9.7248	25.9862	46.327	15.6664	14.5272	16.8694	10.9407	13.8324	5.8733	17.2092	24.01	16.0207	26.84	15.2138	11.6298	6.6261	27.48	18.8657		4.0923	6.0339	3.4459	12.631	5.2991	8.2358	6.1534	2.028	3.3333	9.46	3.8883	1.8323	8.3013	5.25	8.1855	4.479	5.08	8.085	4	3.1391
4.2628	19.538	27.86	15.196	7.6024	16.56	13.1641	37.7781	10.5147	22.9345	24.7615	8.8367	30.2152	49.369	13.7512	16.7769	16.1674	8.44	14.1028	5.4782	19.7686	18.06	12.28	19.84	16.3172	9.5355	7.559	28.64	20.873		4.2628	6.6104	3.7371	15.2897	6.4508	7.9592	6.759	1.543	4.2165	9.54	5.303	1.7417	6.7019	6	9.52	4.9951	5.46	8.3529	3.65	2.8899
4.4333	17.052	20.92	16.434	10.3875	14.34	11.6493	42.7313	10.3626	15.218	26.6365	9.6912	29.9375	52.828	13.4479	19.8154	17	6.22	13.8455	5.0787	16.1187	15.03	6.05	16.36	13.8328	7.0036	7.8626	16.64	21.6909		4.4333	7.0832	4.5598	18.4357	7.6499	7.7811	7.2827	1.2519	4.0321	9.92	4.9209	1.8689	5.9634	6.25	9.48	5.3768	6.08	7.599	2.3	2.1565
4.6038	14.458	16.94	21.189	12.272	11.78	11.5277	36.6414	10.9081	10.7461	22.9525	11.4293	21.9375	46.824	16.2469	19.0243	17	8.97	18.6194	8.9095	11.9831	18.96	5.18	16.7465	10.2869	5.3885	9.4449	13.65	18.265		4.6038	7.5238	5.002	20.0878	8.26	7.9667	7.3913	0.7935	3.0056	11	4.2129	3.4475	6.0857	7	10.04	4.665	7.54	5.721	2.179	1.9207
4.7743	11.928	14.04	18.73	10.765	10.1968	11.9749	24.7212	15.0855	9.5125	12.1397	9.97	16.0848	38.97	18.981	17	17	11.4502	14.995	14.9241	8.0627	23.95	8.36	21.7966	7.4593	6.0316	10.9677	14.94	18.177		4.7743	7.2559	5.157	20.9357	8.4636	7.6384	6.8443	0.9951	3.6114	11.1309	2.795	4.6319	5.895	6.75	10.1699	5.9109	6.38	4.0451	3.0141	1.7896
4.9448	10.6	16.0579	17.797	8.3127	7.5518	8.2	15.9751	19.0902	9.0107	4.9326	9.12	16.2666	35.856	21.7776	11.1454	12	17.5986	12.0221	14.1887	15.5477	25.98	12.95	21.4001	11.028	6.0181	13.0696	12.41	14.74		4.9448	8.0408	3.7084	21.8547	7.2558	6.371	7.2595	1.2276	3.0112	11.0801	3.1491	5.3504	5.4401	6	10.293	4.2941	3.9643	3.812	3.674	1.7808
5.1153	13.4	18.2342	17.085	8	6.5038	12.1112	12.5574	17.9294	9.9651	6.3919	13.18	17.4071	36	22.8053	11.7067	11.9421	23.5104	10.2835	12.326	16.8182	27.98	15.59	19.9522	18.9266	5.2046	14.8817	17.764	13		5.1153	10.0579	3.0181	22.4685	7.0288	6.5368	9.0275	1.3884	2.6847	10.3889	2.9232	6.0307	3.9596	5.75	10.6179	2.8284	3.2897	3.3916	3.8398	1.8131
5.2858	16	21.8778	12.561	8.8727	6.525	14.5991	10.4402	15.8998	7.7162	6.024	18.861	15.0469	27.09	20.5437	12.784	12.8561	26.1311	15.9167	12.9219	13.4589	35.92	15.41	19.7096	17.5225	4.4357	13.9617	29.263	13.13		5.2858	9.4783	3.6647	25.4034	6.9687	7.9056	11.2846	0.7686	2.8252	8.7883	2.0287	7.3257	3.6478	5.0631	9.4926	2.2912	3.4939	3.9499	3.5285	1.5181
5.4563	20.6	27.6769	12.179	8.1314	6.8193	11.1369	8.6496	16.6182	10.4136	8.2121	16.9454	13.9072	22.57	19.367	13.1739	12.1303	24.0124	22.2661	10.7666	11.2563	30.4395	16.2628	20.234	13.4333	3.2604	11.2406	26.168	14.65		5.4563	8.5174	3.1389	24.6338	7.38	8.9395	11.7137	0.1873	2.9748	7.4228	2.1801	7.9514	3.8364	5.3921	9.5255	1.4193	3.1152	4.862	3.6747	2.5208
5.6269	22.8	32.4774	9.374	10.5721	5.623	9.1064	8.6271	18.9546	14.643	9.4865	13.5032	11.871	21.19	14.0132	15.4986	12	17.4132	21.847	10.2594	10.8129	27.7232	17.4313	17.5191	11.527	2.77	9.0594	12.064	18.74		5.6269	6.8686	4.1742	21.6773	8.7336	9.9939	11.1733	0.2878	2.8716	7.557	3.1949	9	4.2944	5.1724	9.9821	1.0532	3.1532	5.8492	2.9666	4
5.7974	21.6	29.4428	7.15	15.3	6.1496	13.8535	10.1394	19.7788	20.5041	6.841	11.3776	15.7224	19.38	13.4297	18.8413	14.0463	19.9499	18.4878	10.1157	9.5179	22.5924	20.5323	13.4561	11.0343	4.1123	6.0136	9.625	17		5.7974	5.256	4.7414	18.8827	10.2505	9.788	8.4385	0.0257	2.0714	8.6378	4.3091	9	6.8199	4.0605	9.8008	0.8952	2.8862	6.8836	1.7137	3.8248
5.9679	19.297	22.6057	6.445	16.86	9.7945	19.6768	10.9712	17.2672	22.6429	5.7792	8.6666	20.3933	19.675	13.3135	13.7802	19.8821	15.84	22.6838	12.7678	7.8218	19.3353	23.644	9.3707	15.3782	5.768	5.7533	10.507	17		5.9679	4.0205	5.344	18.0313	11.6537	8.7142	7.9372	0.7789	3	9.5854	4.3415	8.3391	8.9291	5.1713	8.2118	0.5714	2.4177	6.4604	1.71	2.9854
6.1384	18.183	23.28	6.996	15.28	19.4073	22.0572	11.2291	13.2051	15.9999	7.5403	8.0155	23.8575	24.392	10.414	7.0197	19.962	9.84	27.9875	17.1	9.5914	14.65	22.1372	6.0133	16.186	6.8223	5.3862	12.156	16.61		6.1384	3.313	6.9888	18.7365	9.5055	7.6965	8.169	1.4805	3	8.7129	4.6563	8.7609	10.9224	5.6054	6.5002	0.8461	3.4727	6.7	2.7536	2.019
6.3089	20.296	22.36	8.077	12.42	19.3447	20.8048	13.9597	13.2077	13.939	9.4008	7.8528	32.3037	29.766	7.112	6.175	15.2926	12.44	31.265	16.1482	11.3779	9.65	16.7122	6.9582	15.1994	6.7683	6.1374	13.602	14.26		6.3089	2.5224	7.54	19.2799	8.1639	7.7762	8.5435	1.5076	2.8883	10.7087	3.977	7.6261	11.4869	4.5196	5.7639	1.6554	5.9256	5.15	3.1485	2
6.4794	24.541	20.36	9.447	9.42	17.5429	25.7242	15.0757	16.2089	9.6483	10.6505	9.7215	39.7982	31.633	5.8042	8.6997	11.4782	17.397	33.8441	12.7864	10.3704	12.48	18	10.6275	18.4626	7.1157	8.0633	14.863	15.74		6.4794	3.099	7.94	21.9605	7.0793	6.9653	6.9025	1.6161	2.9075	13.8932	3.9317	8.3986	12.2708	4.4029	5.7529	2.4022	2.5998	6.15	3.9246	2
6.6499	23.306	20	7.673	7.9573	17.2992	21.8844	13.8581	20.3048	5.2701	12.5993	13.0016	36.9546	33.998	9.9082	11.193	5.6464	22.277	20.6009	8.6444	8.8287	18.22	19.1403	11.847	15.2426	7.4516	8.9191	13.945	14		6.6499	3.8061	8.33	24.8272	5.4554	5.6336	4.9209	1.7465	2.4022	13.3365	4.4434	9.427	13.6598	3.0131	6.2897	3.3837	1.6155	7.6	3.4785	2
6.8204	21.349	21.64	8.225	8.1986	13.9178	25.8955	12.6099	21.9173	7.2888	12.9527	18.8487	32.1306	42.187	15.4914	10.337	6.2027	28.3	12.2651	6.0384	9.1885	19.87	17.6887	12.92	16.5625	6.28	5.2278	14.374	14.26		6.8204	3.7502	8.4228	26.1162	4.9773	5.2316	3.8327	1.0051	1.9891	13.5183	5.9884	8.9389	13.8603	3.0363	7.1825	3.9888	1.4077	10.7	2.5654	1.5673
6.9909	24.249	22	7.523	7.0683	11.3452	27.0486	10.5588	23.639	12.4012	10.1357	23.1948	28.1546	46.937	19.145	10.3218	6.0152	31.9	16.3182	4.8832	9.2473	19.13	13.1347	13.54	19.1717	5.6906	1.971	15.734	15.4177		6.9909	3.8282	8.4988	26.9162	5	5.9221	3.4749	1.1488	2.7203	12.677	5.8	7.0603	12.6704	2.034	7.9811	2.6707	1.9542	8.55	1.3045	1.0126
7.1615	30.968	21.18	5.37	6.5361	11.4412	23.1247	9.5149	26.5967	17.9414	10.2302	20.8717	25.0671	39.228	19.1802	11.4253	8.0075	40	23.0174	4.5229	14.31	19	11.9844	12.08	17.7667	4.5626	0.493	16.822	14.1564		7.1615	3.9327	7.7796	28.0251	4.2698	4.7574	3.6524	1.0069	2.4865	12.9552	5.9962	6.0779	11.7601	2	5.8568	2.4625	1.0775	6.2408	1.1193	1.1434
7.332	40.682	22.64	7.52	5.705	14.072	21.8421	8.3631	29.5815	17.5352	10.147	18.7971	23.8267	35.605	14.5669	14.4292	9.4951	37.1993	30.1817	4.8198	17.68	18.3476	12.6998	11.46	13.0301	4.2367	1.1899	12.413	10.2758		7.332	3.1336	8.82	29.5323	3.4459	5.0211	3.895	0.4624	3.5103	13.47	5.817	6.0861	9.7775	2	3.3134	2.4501	1.2252	6.7496	1.4359	1.1041
7.5025	45.564	24.64	12.15	5.3333	16.3471	21.1002	7.6944	29.2455	17.8772	9.752	17.2544	23.3978	27.697	10.2557	18.57	9.3876	27.5915	31.6735	4.6888	12.369	16.9095	10.4279	10.62	13.6343	4.2225	3.7329	9.013	10.26		7.5025	2.5384	10.0268	30.7553	2.8287	6.0315	3.5875	0.5709	3.3252	13	5.8184	7.7785	7.9361	2	3	1.7104	1.4977	4.4856	1.6663	1.2983
7.673	43.697	22.54	11.48	7.7855	22.2504	25.6321	7	31.8119	20.6817	10.8307	13.3178	24.68	24.112	9.9188	15.42	10.1744	20.1132	32.6835	5.6202	9.6224	16.0809	5.8315	7.62	15.366	4.7215	3.3988	8.152	12.78		7.673	2.7502	10.5772	31.0135	2.6363	6.4745	3.7025	0.8065	3.9313	14.06	5.9612	9.1771	6.7728	2.3712	3.343	1.1994	3.0667	3.6728	1.1805	1.3106
7.8435	31.964	17.08	8.11	9.904	27.8065	32.1897	7.0851	29.3928	22.6977	10.7373	11.6918	23.64	24.081	11.9957	12.43	12.2855	9.2131	33.3403	5.9678	12	15.8923	4.6878	7.38	18.1782	6.1528	1.7679	8.266	18.78		7.8435	3.4885	9.7079	29.9211	2.4653	6.5707	4.3052	0.7804	5.4748	15	4.3424	9.5533	5.9968	2.5871	2.942	1.3911	3.1722	3.888	1.82	1.0378
8.014	22.267	12.7145	10.78	10.9801	22.5099	28.6067	8.9406	26.5217	20.729	10.3052	10.3715	26.36	26.791	11.4439	11.71	9.6899	5.8422	39.0799	6.638	12	16.75	5.4225	12.68	18.151	8.1132	1	7.917	24.39		8.014	3.9349	9.3089	27.3672	2.9439	5.3505	4.8651	0.9033	4.1949	15	5.271	8.4355	6.7316	2.0781	1.913	2.0824	2.1962	5.0164	2.272	2.6232
8.1845	16.59	12.834	12.37	9.3808	15.4728	19.9243	9.877	25.7285	17.3381	9.6475	9.9574	22.84	30.178	9.6743	8.71	9.0296	3.7506	31.8765	6.5126	12.2481	21.5	6.9444	21.6	24.0277	8.7369	1.8084	10.371	28.7847		8.1845	4.1609	9.02	25.4821	2.8675	4.9795	4.708	1.4505	3.5093	16.06	4.5907	6.7543	9.0148	2.0192	1.777	2.0695	1.3314	4.5815	1.9508	3.8629
8.355	18.49	13.5249	11.37	7.3074	11.8338	11.8243	8.4399	28.8781	12.6951	6.1273	8.0305	23.12	27.323	11.8422	9.3097	13.866	2.9371	21.8182	5.981	14.0262	27.5	5.4728	27	21.7765	4.6375	2.9556	12.937	32.7839		8.355	3.56	7.1307	23.0601	2.0106	5	3.4544	1.9925	3.3836	17.6263	5.233	4.9427	10.2076	2.715	2.43	2.1334	0.3612	4.5366	1.236	3.0961
8.5255	19.07	15.029	9.74	8.2639	11.0162	13.2777	6.025	26.8295	9.59	7.5415	10.5541	29	18.3	8.9695	14.7419	9.1326	6.7286	18.0852	5.1585	12.6745	23	4.0262	27.5911	17.83	4.6071	11.288	15.8	27.6032		8.5255	2.56	4.7202	21.6362	2.746	4.3518	1.9271	1.7971	3.3126	19.093	5.1216	3.3747	10.8229	2.1991	3.5239	1.9671	0.5494	4.9476	1.036	2.3873
8.6961	18.38	16.8783	7.11	8.3423	12.1648	14.7307	5.7745	27.4409	6.12	9.7042	11.6673	29.3794	11.49	10.4998	16.2743	11.6068	8.2065	13.6049	4.7727	10.9967	28.5078	4.9609	33.4415	19.304	5.8983	17.2062	17.2	25.8786		8.6961	2	3.9228	20.7579	3.1352	4.4775	1.4331	2.407	3.1969	18.5324	3.9854	3.5286	11.0413	1.9878	5.8138	4.8118	1	5.0653	2.0671	2.4206
8.8666	14.963	19.8796	7.26	8.6049	11.1336	14.9727	6.2669	22.8018	4.47	11.3032	10.604	29.8291	16.127	13.1823	12.647	8.5594	7.09	11.0677	5.3593	10.0944	25.5264	6.9758	32.9788	17.2724	7.3823	17.5774	14.6	24.1609		8.8666	2.83	3.0802	20.4136	3.5245	5.3267	1.2769	1.8093	2.5897	15.6317	1.9197	7.9478	9.9937	2.1697	4.2956	5.2193	1	4.3742	2.2046	1.4136
9.0371	10.836	17.768	6.11	8.6888	8.7106	12.1771	8.2829	21.5823	9.2366	13.3146	11.1613	30.2104	23.434	12.1597	9.388	9.512	10.0488	8.5545	5.4882	9.9349	25.626	4.475	21.816	17.6559	7.5916	9.529	17.44	25.4211		9.0371	3	1.922	17.635	3.1562	6.5699	1.517	1.1024	3.53	13.9214	1.5648	13.6027	9.3867	2.782	2.5231	4.3069	1.0708	4.2961	2.0059	0.9034
9.2076	9.679	16.9821	5.23	8.489	9.0011	13.2465	11.0882	20.5523	16.1482	12.8956	9.6891	29.3187	23.93	12.7757	7.5771	6.4828	13.2199	12.9144	5.0142	10.6585	28.9696	3.6106	24.0136	14.0876	7.1345	9.6935	15.523	25.1291		9.2076	3	1.6765	13.6096	3.2979	6.8375	2.5144	0.9837	4	13.027	2	11.0125	10.2564	2.0749	3.18	1.9076	1.92	5.7728	1.2989	0.7814
9.3781	12.862	16.3678	6.193	7.8897	11.5433	14.8949	12.2273	21.5994	17.6625	9.4171	7.4143	23.6216	21.62	14.6691	7.0059	3.41	15.6309	25.8475	5.6189	8.9128	29.7821	6.2757	25.8629	10.3282	4.2872	12.67	13.606	27.4309		9.3781	3	0.8946	14.6532	3.1459	6.0433	5.3657	1.6519	4	12.9425	2	7.0365	10.0032	2.3106	6	1.3176	2	6.6826	1	2.0668
9.5486	18.362	18.5299	6.921	6.3557	13.4059	13.52	12.269	24.4105	14.02	6.6584	6.049	21.1146	24.196	16.9515	8.2878	2	15.9948	32.7306	5.9136	9.24	25.0879	9.6873	29.6454	8.647	4	8.55	11.447	32.0505		9.5486	2.1409	0.3399	14.3978	3	6.4991	7.9746	1.6256	5.06	14.9007	3.4	4.4425	10.199	2.0125	6.12	1.5557	2.5045	5.4857	1.2369	2.5898
9.7191	23.231	20.7066	7.648	4.8965	11.9236	8.56	10.3833	27.7793	11.32	10.2733	6.8934	18.4596	26.968	23.5021	8.7975	4.65	10.1214	24.7407	6.8843	13.72	21.84	13.9585	23.1372	11.1997	3.6239	4.9117	10.062	27.0349		9.7191	1.6136	0.8604	14.7722	3.0304	7.1637	9.1227	1.7141	6.53	17.5653	4.7	2.8667	8.316	2.333	8.06	1.8175	2.4669	5.0385	2.7156	2.948
9.8896	22.715	18.9787	6.747	4.856	10.6067	5.52	9.2555	27.76	17.3	13.1529	8.4793	15.42	23.407	28.5878	8.134	7.53	10.9196	22.5661	6.4701	16.62	29.68	13.6645	15.882	17.8561	4.4416	5	11.594	24.29		9.8896	1.998	2.1577	16.4345	4.1893	7.0792	8.0267	1.9412	5.41	19.5491	3.168	2.6556	7.6209	2.0534	8.76	2.3921	1.0215	4.1079	2.9929	2.9589
10.0601	22.545	16.8191	5.334	4.2288	7.7725	5.4487	7.4396	26.38	22.68	13.5166	14.4688	23.6	21.84	27.9827	7.8812	10.2835	16.3	17.2967	6.05	14.0608	41.64	10.3055	11.5197	18.3783	4.2569	5.0252	11.609	26.86		10.0601	2.9828	3.4863	20.3289	5.2357	8.0095	6.6037	1.2692	2.94	20.8871	4.0794	3	6.3976	1.9611	4.9315	2.7627	1.612	4	1.7144	2.5299
10.2307	22.44	17.7788	6.52	5.5006	5.9669	5.0055	6.349	26	18.35	20.3709	15.7875	20.7	28.4	24.5528	7.8687	14.25	14.7	23.285	6.5211	9.55	38.04	7.4676	10.0632	15.5896	3.0014	8.5746	11.76	28.86		10.2307	3	3.9614	22.236	5.4438	8.4498	4.7074	0.77	2.4824	21.9176	4.877	2.6883	5.8763	2.858	2.6691	2.681	1.0351	4.2134	1.4184	2.1204
10.4012	20.495	20.3467	9.533	6.7247	10.7761	6.0043	4.9891	28.48	14.01	23.72	15.7998	23.24	35.88	19.5323	13.5418	12	11.02	20.9169	5.7867	5	29.7987	8.5543	19.8763	12.5964	3.276	8.8346	12.031	30		10.4012	2.8067	3.8496	17.8396	4.9829	7.8568	3.7751	0.5352	2.5646	21.7816	5.8111	2.8204	6.4261	2.7768	2.0743	2.2266	1.2181	4.507	1.6499	0.9649
10.5717	17.09	22.7191	10.4	6.3009	6.7393	8.6338	4.2527	27.52	10.7631	19.68	19.5903	29.3845	27.46	19.8781	20.7591	11.25	7.9687	13.3787	5.8525	5	20.7312	8.3875	27.953	10.7674	3.1202	7.3622	10.693	33.44		10.5717	3.5451	3.0176	15.1021	5.2034	6.1315	3.5012	0.4332	1.9205	22.4237	8.4219	5.8058	7.2925	2.8443	3.6752	2.6674	2.0312	4.3686	2.7355	0.8093
10.7422	20.189	24.5688	10.2	6.5709	5.3108	8.1155	4.1358	24.14	7.5225	15.3442	15.4504	31.6947	18.222	16.9796	18.9832	9.5	8.2732	8.0187	4.6611	4.7837	16.0268	7.3318	31.1404	10.0587	2.8075	8.2928	11.527	37.5834		10.7422	4.0342	2.0848	14.6977	6.0155	5.7524	2.5172	0	1.9809	19.8807	9.4386	3.9118	6.6847	1.9021	7.2663	3.2577	2.7812	5.0566	3.8442	1.5208
10.9127	30.798	27.2796	7	6.254	5.576	10.1599	4.9032	21.14	6.5585	14.3105	12.8439	18.0756	18.597	13.1305	14.169	10.25	9.796	6.4774	4.0159	3.6546	17.7654	5.7239	24.0693	11	2	9.8125	14.777	33.6703		10.9127	3.8503	1.4512	14.5109	5.6768	5.5515	1.5203	0	4.94	18.3512	6	3.6167	6.15	2.078	8.0396	4.0633	3.1075	5.7637	4.2957	2.3189
11.0832	30.438	24.4541	3.402	6.1397	7.6929	13.94	5.0344	21.24	9.9873	16.9318	9.4489	12.2318	17.137	16.6477	12.5077	6.3946	8.14	7.5883	4.903	4.8566	18.4553	5	18.6524	11.7617	1.9608	7.0078	17.39	24.7749		11.0832	3.2992	1.3402	14.9167	5.0797	4.1534	1.5987	0.4928	4.02	17.746	4.25	3.1318	5.2217	2.3714	6.8301	4.3015	2.9853	7.4399	3.8853	1.9413
11.2537	23.001	21.4325	3.079	5.6704	8.32	16.88	5.1715	21.38	17.1177	23.2803	8.0368	8.1123	20.845	25.7316	11.5997	4.0178	12.65	9.6522	4.1165	7.2747	13.4538	5.4579	16.9062	13.898	1.9903	5.6707	17.01	18.8852		11.2537	2.9873	1.248	15.42	3.9856	3.1832	2.4534	0.17	2.04	17.3889	2.5	2.2659	4.945	3.824	5.3622	5.5039	1.9869	7.8538	5.9736	1.8463
11.4242	14.499	19.92	4.117	5.9617	7.5152	20.41	4.8268	23.48	17.3534	22.3372	9.0652	6.8475	21.508	26.3341	10.3395	4.4102	22.1738	8.5275	4.8045	8.638	9.1032	5.5526	14.3126	14.5919	4.6005	4.1458	15	17.3717		11.4242	3.1735	1.2029	17.2951	3.0643	3	4.3834	0.1368	2.98	16.0735	2.8732	2.4995	5.1057	5.3658	4.2751	7.2585	1.0025	7.8982	6.0858	1.5381
11.5947	14.347	21.92	5.733	6.4139	6.7696	20.59	4.8834	26.24	14.9794	17.5466	10.6777	5.5201	20.5	24.4331	10.9443	5	22.9574	8.6582	5.2194	16.358	7.8488	4.7634	13.5021	14	6.4338	4.15	16.32	18.1604		11.5947	3.3324	0.9844	20.208	2.5773	3	5.83	0.0232	6.7102	15.0751	3.5303	1.8587	5.35	4.732	3.46	7.124	1	5.1486	5.2491	1.3113
11.7653	15.291	24.84	8.399	4.5666	7.7872	17.59	4.5949	25.14	11.04	15.0743	11.0443	4.6784	24.739	16.2594	14.1755	5	12.1482	8.3232	5.1539	16.3456	9.513	4.6899	15.1297	13.4339	7.1387	6.0288	17.68	22.3129		11.7653	2.7134	1	22.072	2.5	3.8448	5.17	0.0419	6.3714	14.4212	2.653	1.9087	6.1428	3.6006	4.08	4.0505	1	3.3359	4.6047	1.5438
11.9358	13.51	33.313	15.988	2.3766	11.5552	17.8295	4.4317	22.14	11.99	10.816	11.0556	6.6401	21.835	13.3152	20.2133	4.0299	7.0534	9.8863	4.792	15.9208	11.7343	7.003	15.779	15.3586	6.7139	5.3444	14.67	37.2863		11.9358	1.9451	1	23	2.8841	4.7068	4.17	0	3.8988	12.55	2.7358	2.5416	6.2092	3.9663	5.54	2.5628	1	3.1113	3.3596	1.6549
12.1063	11.56	40.7774	15.916	1.519	12.17	19.414	3.7828	21	11.01	8.6415	9.9583	10.7201	16.55	13.3167	23.2229	3.8892	10.7064	12.4509	4.7053	17.1196	11.7154	11	15.1599	18.8274	5.604	5	14.99	33.0693		12.1063	2.1562	1.0378	21.92	3.3588	6.3004	3.17	0	3.8533	11.4837	3.0396	2.7512	6.7213	3.5722	4.92	2.5673	0.0582	3.6454	2.4079	2.0223
12.2768	11.376	36.8763	17.045	2.2	8.68	18.8956	3.0359	23.48	9.8048	6.7133	12.8204	16.7249	14.932	7.7092	18.4686	8.5283	11.4353	12.0237	4.45	19.8964	12.6838	11.28	13.7514	15.1336	4.883	7.22	17.99	31.3517		12.2768	1.9596	1.6644	19.92	3.3314	6.2148	2.484	0	3.1026	10.7667	3.0459	2.7585	7.6428	3.2784	4	2.3184	0	3.785	2.51	2.5794
12.4473	12.945	26.8181	14.318	3.7178	8.83	20	3.9321	29.96	8.3528	8.7	12.2415	19.4678	14.85	5.3917	14.2634	10.6573	11.7934	10.6849	3.45	18.8751	12.3111	10.7664	9.8291	12.4778	4.0463	9.48	18.68	33.4938		12.4473	1.641	1.7337	16.84	3.3765	4.8982	2.3126	0	2.8778	10.9761	3.1515	2.0514	8.7063	2.5438	2.92	3.1323	0.3288	2.6858	4.66	2.9198
12.6178	14.732	20.4559	15.45	4.8631	9.83	15.1451	4.6548	33	5.5359	9.9	11.1987	20.1685	14.442	6.1568	8.7583	9.8161	11.7619	12.5402	3.55	13.7166	10.5303	8.3353	10.9612	8.1145	3.9525	10.74	13.69	34.1678		12.6178	1.0863	1.7325	13.92	3.4337	4.2817	2.572	0	3.2343	13.4221	4.8767	3.1165	9.5128	1.6012	2	3.2077	0.9161	3.1729	3	2.0255
12.7883	16.832	15.6862	15.595	5.5954	10	13.2366	4.7423	29.9	8.36	11.8	8.0757	19.3983	13.999	9.2768	8.4949	9.4202	9.6925	16.1363	5.1	9.3978	9.9358	9.9029	12.7154	7.1656	3.8725	11	8.421	31.1976		12.7883	0.5316	2.2665	13.5464	3.0798	4.6778	2.3958	0.3548	3.3185	14.2959	5.4623	2.9978	8.8254	1.3947	0.92	3.4937	0.6615	4.9956	2.83	1.5002
12.9588	17.196	12.0358	17.42	6.5139	16.64	12.633	5.3708	26.14	13.2	19.2	6.7465	29.19	17.073	12.2488	9.5167	9.837	6.3027	10.8904	6.55	7.291	10.8197	10.4173	12.7981	10.8798	3.8568	9.52	9.04	32.0361		12.9588	0.5223	2.9583	11.791	3.6332	4.4139	1.9814	0	2.4644	13.2765	5.0559	3.0077	8.4348	1.7637	0.54	3.532	0.642	3.6718	2.17	1.1923
13.1293	18.349	13.3366	17.248	6.2935	19.66	13.9905	5.1685	21.9	11.48	19.1	8.5408	37.5275	17.567	12.8861	15.6714	9.2	8.4646	8.1004	7	9.2005	12.0195	13.031	10.8281	12.631	4.5256	7.52	11.96	27.3138		13.1293	1.1556	3	8.9665	3.1598	3.9359	1.839	0.3951	2.0188	12.5209	5.5595	2.8844	7.8512	2.605	1	3	0.042	2.6793	3.1555	1
13.2999	18.106	15.5054	17.863	6.0665	12.53	20.3944	5.7814	15.66	12.68	21.7	11.9442	29.908	14.409	9.5049	16.7698	5	11.854	9.8764	7.55	13.2758	13.0495	11.5367	7.3221	14.64	4.3895	7.74	12.62	23.6204		13.2999	2.2663	3	7.127	2.7653	4	1.9406	0.1891	2.3608	11.123	5.9077	1.309	6.6065	3.1003	1.54	3.0572	0.5558	1.9066	3.4377	1.2136
13.4704	15.845	15.817	13.141	7.9203	9.34	23.3921	5.8973	10.52	14.68	22.9	17.908	21.2194	16.507	7.6184	17.0645	5.16	13.5966	9.8952	6.35	13.9829	13.0613	8.6936	4.2176	11.8	5.5613	10.1348	11	22.0309		13.4704	3.334	3	5.9288	1.8624	3.9665	2	1.1965	3.1297	10.2029	8.121	0.9685	6.4215	3.1474	2	4.846	0.1369	2.5511	3.0008	2.6765
13.6409	15.731	16.392	9.655	9.0247	11.49	19.1796	6.0328	10.4485	17.52	29.3	11.07	19.3138	19	6.2728	22.9385	7.7529	15.8	9.9362	4.45	15.6421	13.1181	11.745	5.1031	10	8.0572	11.1168	11	16.8867		13.6409	3.5882	2.1502	5.0514	2.9031	4.875	2	1.9841	3.0827	9.915	7.5818	0.8051	6.5783	2.9712	1.8941	5.4087	0.6207	3.5385	3	2.759
13.8114	11.747	15.9578	10.211	8.4347	11.2535	11.1156	5.6395	16.2093	22.2	26.4	8.03	23.059	21.16	9.3064	27.9399	12.09	11.2	11.1345	4	13.8	15.0678	18.946	7.1768	10.966	10.5356	13.1	11.19	13.2414		13.8114	4.4534	1.3772	6.1902	2.0113	5.1112	2	0.8124	2.4365	9.0348	5.4512	2.2346	6.377	1.945	1.3419	5.1441	1.64	4.4775	2.3399	2.6978
13.9819	10.201	14.3565	14.214	8.636	6.7704	7.2333	3.8182	24.1299	25.52	23.3	7.01	20.8298	27	14.3265	25.512	15.6931	9.3121	12.9169	2.35	8.8	13.6546	19.8806	8.6173	10.2605	8.0639	12.35	11.62	25.74		13.9819	4.4819	1.445	7.8648	2.5712	6.7141	2.527	0.0096	1.0769	8.5515	5.6231	6.0643	6.6234	1.1135	1.7351	4.155	2.1276	6.0437	2.1141	2
14.1524	10.463	14.1835	16.728	11.9576	5.9103	11.0443	3.5661	27.6244	21.8	21.2	5.02	13.5231	26.46	17.7357	26.2452	14.2791	12.6574	19.86	0.8364	7	13.2191	16.5587	8.4598	10.1302	5.0985	9.9	9.81	23.06		14.1524	4.3525	2.2549	7.7535	3.9553	6.8082	2.768	0.6045	0.8488	11.1354	6.3912	7.97	7.0085	2.1247	3.1655	3.1235	2.3641	3.9014	2.4178	2
14.3229	9.279	14.2239	14.637	17.9183	9.0099	16.8288	4.3483	30.2236	21	12.7132	6.9209	13.3462	25.27	19.0015	29.6286	13.5047	11.1	18.04	0.882	8.8506	12.7813	17.731	7.9201	9.9121	2.9287	8.45	9.57	19.08		14.3229	4.5387	2.566	7.8996	3.8699	7.0645	1.6924	1.8252	1.5782	14.8801	6.8173	5	6.431	1.3493	3.5376	2.4555	2.5588	4.0026	2.737	2
14.4934	8.333	11.3644	12.556	24.693	12.496	16.7289	5.1243	29.4781	20.16	8.0442	9.3103	12.6033	29.24	19.7662	25.5377	9.7617	7.24	17.02	2.465	10.9212	14.591	15.2778	11.2661	6.9246	2	7.45	11.81	19		14.4934	4	2.7345	5.991	3.9543	5.9285	1.6238	1.5413	1.9425	18.1745	5.1855	5.02	5.4595	0.2645	3.0115	4.3534	1.1309	4.0451	2.993	2
14.6639	8.718	11.3568	11.76	27.9796	15.3961	18.0957	5.5234	26.2498	14.12	6.7856	11.9323	10.0163	38	17.6105	19.8037	8.4488	5.62	14.5614	4.9612	15.3939	16.0715	17.4942	13.6158	5.2202	2.36	5.4173	10.43	18.3104		14.6639	4	2.162	5.4	4.5669	4.5238	1.0094	1.4864	2.5585	18.1299	4.8079	7	4.8936	0	3.3561	6.6572	1	2.9723	3.1873	2.04
14.8345	12.128	13.3887	9	27.7269	18.7848	12.2276	5.9996	19.9729	7.12	7.2625	12.875	12.339	34.22	15.152	14.0296	9.9796	6.14	13.9121	3.02	19.1957	17.2359	19.0116	12.38	4.34	3	5.4404	8.38	21.3157		14.8345	3.97	2.3249	4.7906	4.0932	4.0013	1.5917	1.6823	2.6458	17.7294	4.0715	6.9806	5.5129	0	4.8436	6.8749	1	2.3702	3.168	3.98
15.005	13.265	15.8221	9.31	22.2891	18.4935	8.9107	6	18.2133	6.8557	9.8957	9.52	14.3305	23.19	22.7624	11.7742	7.7789	9.52	15.7256	3.99	16.6034	15.4548	13.0432	12.81	4.66	3.36	7.1905	9.05	17.0206		15.005	3	2.6534	5.2338	3.1813	4.2307	3.3273	1.4862	1.29	16.3438	3.9207	5.5204	5.8331	0	8.0623	4.8349	1.288	2.6261	3.568	2.9628
15.1755	12.926	13.9957	10.93	13.2268	14.3064	8.7662	6.5558	22.4369	7.7177	8.224	9	18.7966	19.76	26.209	15.212	6.1785	12	16.8868	3.01	13.7886	12.3604	7.9359	11.38	3.66	3.64	6.1052	5.388	13.3962		15.1755	3	3.0312	5.4136	2.5266	4.7647	4.6814	0.7404	0.7667	12.5604	3.8151	5.0013	5.901	0	8.9954	4.9431	1.7998	2.7291	3.8812	2.4528
15.346	12.836	12.5892	12.38	7.4582	11.8234	8.1868	7.5045	29.4764	6.6007	8.6273	11.5223	19.859	14.736	26.97	18.9132	8.2451	13.52	17.6192	3.99	11.8405	9.315	7.181	8.57	3.68	2.64	4.7634	7.389	17.1579		15.346	2.97	4.0599	4.7656	2.5867	4.6783	4.8761	0.1438	0.4602	9.1458	3.7215	4.3283	5.9773	0	5.8621	5.4876	2.7854	1.8789	4.2885	1.5147
15.5165	9.567	13.9438	10.69	5.5078	13.0565	9.942	9.277	29.5168	7.0045	8.6017	10.7781	19	10.047	19.8643	17.7282	11.6746	16.38	21.571	4.6071	15.5336	9.4411	8.1014	8	7.04	3.08	5.2927	6.667	18.0409		15.5165	2	3.4133	5.0807	2.6504	3.7146	4.0654	0.1785	1.1912	6.398	3.4698	3.1127	6.4319	0	4.1933	4.5824	3	2.412	3.58	1.5896
15.687	7.386	15.7187	9.07	6.9111	14.6611	7.9352	11.4019	24.5844	7.9012	9.8257	9.25	14.6512	12.219	14.2054	12.6834	14.4117	17.8252	26.3574	5.4882	17.5573	4.5218	8.3568	13.67	15.2023	5.596	8.5631	9.736	20.9259		15.687	2.06	3.5898	5.4498	2.3105	3.75	3.143	0	1.6008	4.8216	5.0412	4.0968	6.0066	0.4462	4.0394	3.5049	1.9379	3.2507	2.6399	2.7649
15.8575	6.956	15.75	7.265	9.8932	12.3196	4.8937	11.4218	25.2639	8.1201	10.4843	10.3042	14.9322	13.233	13.4515	10.9059	16.4214	25.9361	24.6382	6.6454	15.4823	5.3596	8.991	16.62	19.175	6.2251	10.88	8.655	27.3		15.8575	3.9528	3.6698	6.3541	2.0708	4.1643	4.3479	0.4521	2.5295	4.6874	5.2961	3.478	5.4894	1.365	5.129	2.5886	1.0005	4.6519	1.9414	2.1246
16.028	10.937	16.0466	7.959	10.856	9.1207	2.6635	10.0979	21.5089	8.8899	13.0447	13.135	13.7255	12.723	13.6746	14.0944	18.2148	30.1377	27.2381	4.8572	14.1209	7.8228	9.5495	12.14	10.4458	5.7008	8	15.936	25.42		16.028	2.6897	4.0815	7.6722	1.6267	4.0783	6.7644	0.1565	2.6391	3.9871	4.2338	2.3941	5.9997	0.849	6.5946	1.8003	1.5321	5.9824	2.5653	0.9752
16.1985	15.267	15.1872	7.98	10.7561	8	1.6269	9.0624	19.4483	6.9	12.6481	15.82	13.2597	21.459	14.0482	14.5547	14.2226	16.3502	32.024	4.3558	7.9885	11.4788	13.8425	7.9749	5.9921	5.171	8.84	15.712	20.5817		16.1985	3.2839	5.5862	9.2906	2.032	4	7.8969	0.173	1.84	4.0971	5.0947	3.4311	7.7612	0.5295	8.8459	1.0886	2.6825	5.4359	4.4518	1.0135
16.369	20.302	15.2416	7.199	11.6111	7.884	1.9807	8.2583	23.7305	5.0644	7.67	14.18	16.596	21.541	14.9427	11.4919	15.2151	11.72	30.49	5.0166	6.3703	16.1854	16.5182	8.3021	5.0552	5.9688	11	11.384	18.4681		16.369	3.9163	7.3225	10.0206	2.1775	3.9171	6.5328	0.8118	1.58	5.7202	5.6558	2.6611	9.3826	0.9767	9.0411	2.0746	3.0167	4.2927	4.4264	1.4542
16.5396	24.337	17.029	8.609	10.2726	5.96	3.4691	6.4609	32.902	4.12	5.22	14.91	11.4599	18.67	10.0456	11.163	19.9482	8.54	21.7583	5.2872	7.5902	21.4036	8.8111	8.8918	4.3584	5.9465	11.84	12.74	13.6531		16.5396	3.4997	7.8639	9.6212	2.0311	4.2187	5.6022	1.5263	2.58	7.2691	5.3333	2.6316	9.7629	1.4512	6.24	5.0519	3.4531	3.7495	4.004	1.2758
16.7101	23.327	18.2255	10.922	9.1084	5	5.8272	4.4913	35.9401	4	7.33	11.36	8.0094	13.855	7.3883	17.4735	25.3514	7.4193	18.318	5.0684	7.29	18.3476	4.4198	9.0449	6.4892	4.9919	13.72	17.926	10.5268		16.7101	3.2746	8.3615	9.5772	2.1156	4.1356	3.9099	0.8156	2.42	8.1167	5.5463	3.5795	9.944	1.7647	5.08	7.9081	3.8857	4.1651	3.2231	1.4791
16.8806	18.082	19.7002	15.686	9.4544	5.12	7.9977	4.1953	31.3623	4.42	10	12.0995	6.4832	9.979	8.625	14.1572	20.8669	7.8888	18	5.9384	7	15.1507	4.8012	12.7006	8.1214	4.7556	13.28	16.181	8.7604		16.8806	3.026	8.743	10.0004	1.7161	3.8964	2.1155	0	2.58	9.0024	5.7989	5	10.3039	2.0074	5	7.2589	4.4041	4.9496	3	1.355
17.0511	14.154	16.8197	15.477	12.6443	8.12	10.5028	5.2986	29.0753	5.58	9.56	10.8899	5.2706	9.391	15.12	9.1871	15.238	4.5761	15.7728	3.2966	7	15.1175	6.5698	17.4816	7.0215	5.2367	13.72	11.678	7.1347		17.0511	2.8608	8.9716	11.2756	1.682	3.4295	2	0.2509	2.6765	9.5713	4.965	6.5	12.1474	2.629	4.08	4.6951	2.38	6.936	2.7335	1.1958
17.2216	12.073	14.2239	13.242	15.1882	10.9671	11.0372	6.6116	26.4239	8.66	5.78	8.4744	10.46	8.359	18.64	5.0949	11.6574	3.769	8.7631	2	7.3944	14.0397	6.9479	18.5225	6.7507	6.9338	12.72	9.146	7		17.2216	1.9878	8.4318	13.3383	1.8915	3	2	0	2.6299	9.0398	3.957	7	14.1503	4.3851	4	4.9432	2.9293	7.7451	2.3945	1.1135
17.3921	11.453	14.5802	11.7	13.8203	10.0638	8.6124	5.56	25.0671	12.04	4	6.6372	21.36	7.9	17.72	4.9344	11.4866	5.4579	6.9771	2	9.718	14.8483	7	18.589	8.148	6.6971	10.88	9.08	7.488		17.3921	1.1605	9.0509	12.6018	2.164	3.17	2	0.0017	2.0933	9.025	3.7767	7	14.9502	4.6492	3.5542	2.8588	8.4284	8.0916	1.951	1.7432
17.5626	13.02	14.8563	8.8	12.5492	6.9878	6.7192	4.28	21.776	16.05	4	5.5232	24	10.481	21.183	6.2695	13.5983	7.59	7.0146	2	10.1414	10.9385	8.92	19.6784	8.7304	6.9881	6.88	10	10.28		17.5626	1	8.8037	12.1422	2.3126	4.34	2.1589	0	2.9417	9.507	3.3903	6.7103	13.0675	3.6274	3.0229	1.738	11.1915	9.6458	2.5306	1.0179
17.7331	15.31	15.5106	7	12.2438	6.5	4.2464	4	20.4885	22.3005	5.0828	6.09	18.945	7.565	19.1668	8.1873	14	7.41	8.6204	2.2907	12.08	7.6879	9.96	15.3402	6.2268	6.9474	5.0587	11.08	13		17.7331	1.5242	6.7323	11.028	2.4148	6	2.3272	0.4999	2.248	9.9627	3.753	5.3837	11.8249	2.8126	2	3.3353	7.9085	11.0085	2.0749	2.2672
17.9036	19.977	18.0194	7.1	12.9697	3.3832	4.1871	4	17.9841	27.235	6.7185	8.8056	22.361	4.386	13.4224	11.9097	13.7071	6.1662	9.675	3.6895	9.15	6.0008	7.12	18.63	5.5829	6.2398	7.9969	10.38	12.68		17.9036	1.3952	4.9951	10.02	2.1381	5.66	1.5422	0.505	2	7.6906	4.9	4.4244	10.5629	2.8908	2	5.82	7.2085	9.7232	1.9457	3.4583
18.0742	26.421	16.8764	8.1	15.0204	4.462	2.2483	4	17.877	20.1485	6.6982	7.9657	19.4451	3.56	10.1133	18.9531	12.9584	6	12.1554	5.2537	7.23	4.988	4.12	15.4898	9.4135	3.9542	8.157	9	12		18.0742	0.9944	3.1404	9.02	1.9014	4	1.656	0.5813	2	6.1388	5	5.0043	10.9256	2.6496	3.7293	5.09	6.3189	7.666	2.4112	3.1829
18.2447	32.949	12.3676	9.361	15.6555	5.93	2.0622	4	17.83	17.5603	6.7218	6.8555	13.3789	4.341	14.698	27.85	15.2061	5.3078	13.8277	4.9414	7	4.568	4	13.3631	14.7129	3.0561	7.7446	7.92	14.24		18.2447	1.62	3.5658	7.04	2.0037	4.0188	1.0639	0.6709	2	5.2	5	6.1317	10.5845	1.9823	5.12	3.18	5.6907	5.6243	1.4668	2.8918
18.4152	34.077	10.1451	12.534	15.4673	7.92	4.5528	3.28	14.3283	15.0339	11.7453	6.8984	15.7203	4.574	20.7179	25.2	10.6081	4.0777	15.217	2.5501	4.69	3.7563	4	13.678	15.6059	5.3272	8.1492	9.16	18.0353		18.4152	2.2024	3.3535	6.02	3.1246	4.1502	1.8946	0.7323	1.7619	5.8	4.1	5.5526	9.8431	1.7513	4.2609	3	3.5139	4.0671	1	2.852
18.5857	29.43	8.9629	12.926	17.4613	9.92	5.7654	3.9025	12.1768	10.7	16.2788	8.2522	16.6202	6.112	15.6925	29.25	8.0308	5.2514	16.9664	3.861	2.7667	5.0358	10.72	13.9762	15.5778	5.0002	5.6669	15.86	17.6858		18.5857	2.82	4.3976	6	2.5266	4.3225	2.8167	1.1356	2	7.6	2.9608	4.0418	9.4069	0.9689	4	5.73	3.9239	3.2621	1	2.4862
18.7562	21.576	8.111	11.241	20.3451	9.04	8.7317	5.8021	14.6666	4.95	21.03	10.0837	16.0327	5.914	7.471	32.5925	6.7569	4.9678	16.6237	3.8978	3.8536	5.9845	15.6727	15.2144	9.4898	3.6891	3.2	19.46	29.1348		18.7562	2.8117	5.5275	6.98	1.9285	3.5947	3	1.4705	1.7889	7.2	4.5417	1.3993	7.985	0.9424	4	6.91	5.1653	3.0941	1	2.052
18.9267	16.112	9.8048	10.028	24.8625	10.0407	16.5391	5.9688	15.7437	4.1092	19.9035	14.7054	16.0444	5.98	7.016	25.8238	7.4959	4.1327	14.0733	4.1235	4.1979	6.9332	18.0539	11.9046	7.8319	6.7428	4.2	14.55	50.0067		18.9267	1.9446	6.0727	7.98	1.5484	2.922	3.6902	0.0587	1.7811	7	5.2481	0.695	7.7013	1.28	4	4.8841	4.1702	3.3719	1.1112	1.6099
19.0972	14.685	10.7566	7.154	25.8872	8.2056	21.4531	5.9651	16.3774	5.6628	15.45	18.9151	14.9904	5.806	7.5804	27.2723	8.9471	5.64	12.5919	5.0019	4.7003	8.7289	22.4724	9.2029	8.2681	6.993	4.8	14.89	61.9805		19.0972	1.6097	6.9887	9.96	0.8202	2.5709	3.0815	0	1.8998	7.8	6.0076	0.08	7.4374	0.8502	4	5.0098	2.2464	3.5867	2	1.4345
19.2677	18.166	12.2777	7.076	22	7.6475	12.8092	5.4807	17.999	8.7986	16.82	25.6737	11.8958	5.066	8.1652	33.4145	7.9398	8.2421	12.1528	5.9845	5	13.1776	23.8813	11.8894	10.3611	6.853	4.2	15			19.2677	1.4683	6.9622	11.96	1.6515	2.6814	2.5586	0	1.8283	10.4142	5.7897	1	7.7853	1.2709	2.2	2.9568	2.4689	4	2.08	1.9665
19.4382	16.354	12.7679	7.879	16.5754	10.3373	5.4831	5.6497	14.4353	9.8935	19.73	20.9582	13.5016	4.994	8.2481	30.873	9.5112	8.436	12.326	8.7116	5	15.5539	19.0772	12.1483	12.5753	6.8935	5.6	15.764			19.4382	1.3268	7.1846	11.8421	1.974	2.5658	1.3783	0	1	13.701	5.18	1	7.1969	2.6615	0.2	3.035	2.7974	3.5	2.92	3.3639
19.6088	14.35	12.4715	10.16	11.7237	13	2.5202	6.5466	9.9315	7.33	19.09	14.8642	19.6749	6.207	10.6974	26.5393	15.1576	9.8219	13	6.6896	4.71	16.7594	15.4512	12.0122	9.6615	6.727	8.2	12.866			19.6088	1.1854	6.5977	10.2424	2.2275	1.0966	0.7763	0	1	15.4094	7.18	1.08	8.6154	2.7641	0.7617	3.572	4	3	2.1067	5.431
19.7793	15.3	11.8714	12.473	9.3158	13.52	1.8104	6.6111	8.5999	11.45	18.3455	13.2737	14.1567	5.817	16.5608	21.0072	16.7	11.3387	12.4101	5.9752	4.1898	14.0424	12.577	14.18	9.7751	5.136	9.2	14.077			19.7793	1.0744	3.9456	8.7715	1.7068	1.9127	1	0.8514	0.145	14.9196	8.73	2.0384	12	1.6567	1.2125	2.82	3.46	3.5	2.4082	4.7107
19.9498	17.3	13.1882	14.22	10.0596	14	4.3124	5.945	13.6045	14.67	16.2457	11.5357	9.0616	5.158	21.28	16.7089	15.35	17.3883	10.4696	4.996	4.0369	11.1201	13.2421	12.64	10.4067	5.5648	9.4	16			19.9498	1.2978	3.8201	8.3278	2.3155	1.3347	0.7747	0.4848	0.6555	12.2252	5.73	2.2898	16.3876	1.4859	2.3966	1.41	2	3.5	2.1478	3.2737
20.1203	18.65	14.2437	12.56	11.8772	14.4195	8.9927	5.2174	22.4792	11.33	14.0755	11.793	9.4598	7.535	26.52	11.0145	15.65	24.5028	8.8749	5.1684	6.4578	9.1364	14.9952	8.5815	6.7963	4.6657	7				20.1203	1.2043	3.7508	8.8129	2.1615	2.0292	0.8717	0.1744	1.6438	11.1989	3	1.6839	18.0503	1.0224	2.4923	1.59	1.73	3	2.8352	1.8795
20.2908	19.65	14.4988	10.39	13.5184	12.961	10.6533	5.0704	25.9513	8.5069	13.802	12.6944	9.0684	8.438	24.06	7.5327	14.9729	18.8038	8.3405	5.9124	7.827	9.7648	15.53	10.3013	7.5458	4.7893	7.8				20.2908	0.4291	3.8511	8.6448	1.9861	2.7567	0.7733	0.6002	2	10.7114	2.91	2.0513	17.7811	0.176	1.6741	2	1.54	2.5	2.9222	1.7159
20.4613	21.3	12.6081	11.326	13.8465	9.5996	10.1229	5.6479	27.3608	8.064	14.8347	11.2926	9.2196	5.563	17.9	11.998	13.9123	13.9728	12.2313	6.0593	8.52	8.303	15.47	21.8097	11.4936	4.4998	10.6				20.4613	0.585	3.8032	7.4157	1.8679	2.9992	0.3272	0.4112	2.7799	10.7371	2	3.7075	15.4645	0.976	2.6949	2	2.5189	3.5	2.2151	2.8557
20.6318	22.65	11.486	13.3	14.0352	7.62	9.8268	5.379	29.728	8.1348	12.0907	9.1246	17.8573	6.162	23.28	17.3027	12.0565	12.44	21.406	2.9968	6.32	9.9725	12.24	24.6104	16.8787	4.4406	9				20.6318	0.8864	4.479	6.7736	2.4433	2.2667	0	0.1802	3.2727	12.0104	1.91	5.3242	11.3166	1.776	3.2499	2.59	1.9421	5.5	2.2499	1.5813
20.8023	20.4	9.6624	14.236	13.9054	8.14	13.7286	6.2658	30.1696	8.0566	8.1085	10.0304	26.1134	10.45	23.2	26.6555	13.1779	9.76	29.061	2.9865	8.32	13.3779	6.4164	19.5632	15.29	3.8162	10.2				20.8023	1.6026	4.7465	7.4308	2.4328	2.4843	0.6027	0	2.8438	12.7848	1	4	7.9172	3.0737	3.92	5.4469	2.0002	5.5	2	0.144
20.9728	18.451	9.9432	13.59	12.246	8.86	16.2417	6.8493	25.2672	6.4524	5.7889	11.35	23.7071	17.531	15.1	42.8408	15.7061	5.76	28.286	3.3832	5.2245	12.4291	6.1845	21.8081	14.0749	3.7757	15.8				20.9728	1.5527	3.3381	8.7734	2.2789	1.1599	2.045	0	2.7935	12.8751	1.1433	4.0944	5.4896	2.4281	3.7343	6.798	2.0575	4.5	2	0.944
21.1434	22.707	11.4134	11.53	10.0563	7.2322	15.6949	6.1537	20.6832	8.0412	5.7304	16.21	19.8828	19.297	12	34.2946	15.4798	6.5235	23.6001	4.2851	4.0966	13.5092	9.2591	28.3674	9.9852	2.6973	18.2				21.1434	2.2622	2.8713	9.1755	2.3148	0.9731	2.8101	0.1982	1.6163	11.7362	2.9878	3.9167	3.75	2	3.1168	7.0307	2.3043	4	2.9	0.1772
21.3139	23.917	14.2603	12.88	10.003	7.5506	15.4987	4.6081	20.7792	10.254	10.1696	19.1909	17.2726	10.645	13.3011	31.52	13.882	9.2394	15.6588	5.1549	6.6438	17.7953	11.2733	27.63	8.8994	2.6583	14.532				21.3139	2.6497	2.5371	8.3312	2.8035	1	2.1578	0.9556	1.0112	10.5346	2.7987	4.7003	3.7781	2	3.0286	6.2287	3.46	3.5	4.8	1.5319
21.4844	23.816	18.5483	15.317	11.808	7.441	15.3652	3.0165	16.7542	12.9683	14.1589	21.3122	16.7576	3.986	16.78	37.2	11.1698	9.4566	9.7799	6.2965	7.3885	21.1489	10.7339	28.58	10.59	1.5524	12.0568				21.4844	2.5655	1.7888	6.4653	2.9764	1	1.7378	0.9421	1.3387	9.6519	2.5143	5.9108	4.7663	1.74	3.4931	6.7754	4.46	3.5	6.8	2.656
21.6549	25.673	21.7471	13.181	10.5759	5.1668	14.0376	3.2683	18.2244	16.4737	11.7946	15.4537	17.3021	3.342	29	34.72	11.7145	9.42	9.1068	5.847	9.06	18.3776	10.0949	29.79	12.8471	1.1499	8.166				21.6549	2.1066	1.0141	5.1643	1.4176	1.6559	1.024	0.1364	1.792	9.0101	3.3743	5.2363	6.3905	0.8632	4.5826	6.1922	5	4.6883	3.7814	1.9033
21.8254	23.69	24.1746	11.553	7.9177	4.089	12.9514	2.6724	21.2945	17.9355	12.9516	11.7424	20.8154	3.659	28.52	23.5904	11.4717	8.74	9.5805	5.5122	11.06	12.0617	11.3753	24.47	10.4933	2.7322	8.9616				21.8254	2.9684	1.715	4.403	1	2.2238	0.8753	0.3349	0.5115	7.9746	3.3964	4	6.311	0.9912	5.6796	4.0601	4.0737	4.9618	2.6623	1.9657
21.9959	18.429	26.0961	14.32	7.1977	7.3131	12.7379	3.3333	24.99	12.6094	6.4603	9.8715	21.8833	3.001	20.6068	22.8447	8.0796	5.32	9.2566	5.0295	12.08	9.4434	14.6564	22.9244	9.6292	5.262	6.3889				21.9959	2.6521	2.8235	3.7828	1.0094	2.2548	1.301	0.0961	0.0501	7.9754	3.7215	4.17	5.9179	0.9392	4.3549	4.7525	2.501	4.0777	2.0674	1.6081
22.1664	13.254	27.3584	17.33	9.2914	5.3272	13.5326	3.7097	25.35	10.0966	4.2443	11.7441	19.7676	4.644	17.985	36.1981	7.7012	3.42	8.4979	4.4075	8.54	8.6762	15.28	21.9297	10.1154	6.8219	3.5749				22.1664	2.3359	3.6057	3.9024	1.6468	2.7125	1.48	0	0.0837	7.8673	4.502	5.17	6.2125	2.2672	4.6525	3.6165	2.116	2.6698	1.1757	1.4956
22.3369	13.796	26.8507	18.33	10.6543	4.3126	10.8661	4.5732	21.34	10.6902	4.8939	11.7629	19.0953	3.857	17.2118	49.7709	11.5279	4.42	8.554	5.0892	6.77	5.2752	13	20.2127	7.4235	9.333	2.2342				22.3369	2.9421	3.3828	5.4665	4.057	2.9509	0.6436	0	0	7.9039	4.4163	5.83	8.0933	2.0952	4.886	5.7435	3.024	2.8458	0.1952	1.648
22.5074	18.636	21.9186	18.203	11.9628	6.542	10.176	4.6663	20.1654	10.2091	5.8923	13.01	19.1544	2.084	11.2988	59.9904	21	4.58	9.3018	4.4	5.7242	4.5093	13.72	17.1221	3.2087	9.7016	2.9411				22.5074	3.3293	3	8.0788	6.7039	1.8221	0.063	0	0.3566	7.6837	3.0908	5.17	10.8905	2.0982	4.8231	7.5894	3.367	4.41	0.8196	1
22.678	22.48	14.4495	16.13	14.4873	8.6468	11.5214	4.1116	20.8282	6.6172	8.0221	14.01	15.256	3.92	11.8705	62.1716	18.9611	4.42	9.7285	3	6.8832	4.0409	15.76	19.5437	4.5848	7.7803	6.4115				22.678	3.2881	3	8.8893	6.2057	1	0	0.484	0.6912	7.9076	3.7772	6.3439	12.5874	1.8637	4.2284	6.2	2.2104	5.41	1.6516	0.9699
22.8485	20.04	10.5206	15.118	12.469	8.8456	13.5698	3.349	19.5632	6.1656	9.9131	14.942	8.0921	6.88	10.8517	45.7393	19.0624	6.26	10.3359	3.0978	9.9479	4.8252	12.178	16.6354	6.9706	5.9824	9.0446				22.8485	3.0151	3	9.4921	5.6174	1.2928	0	0.8653	1.6201	8.2238	4.9918	7.0136	12.9459	1.9067	3.5005	6.0523	2.1006	6	2.5881	0.9802
23.019	19.74	10.5894	15.538	9.0198	10.5485	14.3451	3.4432	19.6758	7.6944	11.5888	9.142	9.6467	7.96	11.5804	35.5127	24.3115	8.42	11.7153	3.8203	8.8365	6.6981	7.9714	17.3724	8.3984	4.4714	10.2885				23.019	2.6289	3	9.6713	5.2162	2.2361	0.5912	0.8035	2.3091	8.5897	5.1464	5.4765	12.0205	1.6011	4.2183	6.0458	2.4621	5.59	4.3485	0.9374
23.1895	20	11.1778	17.492	9.511	11.7894	10.5658	3.722	18.6783	9.2411	10.772	6.1152	10.9985	8	13.6225	29.3766	26.3353	9.42	13.344	4.7722	9.3844	8.4108	7.5319	15.7697	11.9449	4.6982	12.4478				23.1895	3.002	3	11.9786	5.3718	2.4379	1.1315	1.5489	1.684	8.9182	6.4547	5.4797	9.7256	1.5028	4.1134	8.1671	2	4.59	3.998	1.0943
23.36	18.943	11.315	18.476	9.7783	11.712	17.38	5.1114	18.4419	11	9.91	6.3745	10.6613	6.08	10.2724	31.5205	23.6173	8.74	14.349	5.8724	9.9302	12.7916	9.4398	16.3646	10.1314	6.7824	17.5685				23.36	3.0715	3	13.9638	4.7227	1.596	1.004	1.9688	0.6003	9.6192	8.2136	5.0023	8.5025	1.386	2.9227	8.2031	1.678	3.18	3.7908	0.4728
23.5305	16.917	10.9548	16.928	11.9607	6.3827	25.56	6.6215	13.9279	11.2787	9.2921	7.8964	16.2834	5.04	8.5458	31.8884	20.8749	7	15.0392	8.3471	9.5204	16.3013	12.8937	19.2125	10.3193	8.1224	18.8781				23.5305	2.8492	1.18	13.279	3.7085	1.5084	1.2463	1.1937	0.0119	9.7015	9.2706	5.5284	8.3183	0.8572	2.0642	5.8793	1.1316	2	3.0837	0
23.701	14.982	9.419	12.935	14.4985	5.9812	22.9	6.2576	13.5911	9.5764	10.0997	9.9508	24.6033	6.92	12.6371	29.1689	20.8425	8.68	15.7592	11.4542	7.4	17.9735	11.6313	21.498	10.3725	5.6348	14.0489				23.701	2.6659	1	11.4406	2.8372	2.357	1.341	0.0007	0.5672	9.15	5.67	4.2177	7.9105	1.0366	2.2058	4.3383	1.9569	2	2.5304	1.0394
23.8715	16.138	10.1436	9.754	16.1065	5.1844	16.2902	5.0444	11.8506	8.4469	6.6002	8.0611	30.2005	7	15.3051	22.9623	20.7586	10.16	16.0307	9.5014	6.04	18.43	9.4046	21.2113	10.4541	3.6387	10.9306				23.8715	2.3517	0.09	9.9382	3.0833	2.8416	1.7042	0.56	1.3065	8.3883	3.11	3.3132	6.5958	1.0651	2.5094	3.8709	2.5	2	3.4293	3.0507
24.042	17.985	11.5312	9.733	18.2861	5.1133	16.773	4.6516	10.04	11.4505	9.936	7.8344	29.2388	10.84	13.6096	18.4083	21.1399	8.2396	15.7456	10.1329	9.08	19.3202	8.3181	24.2967	6.2157	3.0654	8.8392				24.042	2.6293	0.91	10.3088	2.9098	3.0377	2.0759	0.4279	1.783	8.4626	4	3.332	5.8438	0.4918	1.6755	4.1766	2.0953	2	3.7811	3.182
24.2126	21.014	10.8031	8.394	17.713	5.3556	17.2475	4.77	12.06	11.1677	8.3411	7.519	24.2161	13.88	16.3158	18.2383	23.7366	8.7174	10.2485	8.3377	9.96	14.8282	8.0844	28.7202	5.072	3.9475	6.6333				24.2126	2.5953	1.91	13.4777	1.5098	2.6684	2.0471	0.825	0	9.4574	4.11	3.0278	5.1438	1.0162	3.9965	6.3659	1.3811	1.6163	4.1944	1.8154
24.3831	22.715	12.0974	7.267	11.729	5.8282	14.5452	3.77	15.18	12.1869	6.3742	7.3267	26.4807	9.2	18.9149	18.3503	18.8204	11.8452	8.5386	6.7825	9.52	10.9634	7.36	25.4236	7.209	4.5669	11.9946				24.3831	2.6048	2	18.4438	1.6489	1.682	0.7543	0.8295	0.01	10.62	4.9579	2.2874	5.1282	0.9096	3.9084	8.0463	1.6072	1	4.3811	1.1443
24.5536	21.988	15.1029	7.412	13.3161	7.821	11.9651	2.54	24.12	16.5957	4.1216	9	22.2152	4.2	19.0853	18.6455	11.7571	13.1264	7.3063	5.9525	10.52	12.6196	10.91	22.2575	6.7571	5.9085	14.4501				24.5536	3.2382	2.527	22.785	2.4798	1	0.4791	0.8721	1	11	5.4991	3.2554	5.821	0.7452	5.4202	6.948	1.1532	1.2471	3	1.1041
24.7241	22.559	15.4041	6.62	16.4077	7.6863	8.3508	1.23	29.5949	20.7322	5.3886	6.3175	21.5309	5.92	14.7019	16.6746	10.2642	10.3775	7.6432	4.6301	11.52	14.4025	10.18	19.7066	7.0957	4.5269	12.2087				24.7241	4	2.4283	20.5598	3	1.2908	0	1.6291	1	9.6444	5.8551	6	4.8	0.5808	4.5883	4.735	2.1934	2.7288	3.01	0.4131
24.8946	22.939	13.5399	7.83	16.5926	8.4241	6.3515	2	24.013	18.7196	7.7745	6.9556	26.8635	7.548	15.1272	16.921	13.3853	5.9738	8.9367	4.4427	10.96	16.8327	11.2939	19.475	8.0669	4.4214	12.4005				24.8946	3.8077	2.6364	15.294	1.88	1.9666	0.0952	2.1092	0.1338	8.7353	5.2094	6	4.8808	0.6253	5.1035	3.7888	2.5731	4.4045	3.99	0
25.0651	20.06	13.9837	11.32	17.1345	8.7096	6.574	2.69	26.5021	15.0392	7.926	11.3026	29.5321	6.785	15.3839	21.7793	18.0442	3.5661	7.1264	5.3313	7.92	17.9194	9.89	19.9475	6.9721	4.9736	12.31				25.0651	2.8969	2.9294	10.6614	1	1.75	0.1427	0.9628	0.9126	8.5817	5.4693	6	4.9582	0.381	7.6983	4.4501	2.325	3.4256	2.98	0.0033
25.2356	18.959	15.0506	13.66	16.8557	7.6545	9.6543	5.46	28.8466	9.3693	7.269	14.24	23.8721	7.416	12.7077	28.8464	20.1201	6.4927	6.577	4.9625	9.9509	15.5301	10.7472	21.0056	4.8713	4.6675	10.62				25.2356	2.6741	2.7333	8.8047	1	1.2741	0.8463	0.8999	1.4893	8.336	5.1752	6	5.8399	0.5621	5.8506	3.0417	2	2.9741	1.018	1.6231
25.4061	20.883	17.3921	14.83	16.7377	5.3907	17.7927	6.77	27.8856	6.0266	6.6324	10.68	22.6035	8.894	9.1575	26.7326	18.2316	5.0191	6.9925	4.2629	8.8538	12.8166	14.6004	20.6338	8.9856	3.6791	9.31				25.4061	3.8258	2.6826	8.1164	1	1.2816	1.6055	0.1514	1.8607	8.0991	4.6259	5	7.356	0.9016	4.065	1.3825	2.3104	4.8631	2.818	1.3418
25.5766	21.479	16.3894	10.02	16.0788	8.8054	22.7008	5.54	29.4422	5.35	14.2296	12.08	23.4048	14.494	8.18	30.6468	19.5031	3.4704	5.8871	4.3305	6.3777	10.6279	15.5629	18.2838	11.4369	4	9.69				25.5766	4.8137	3	9.1706	1.56	1.3063	1.4364	0	1.335	8.766	4.7463	2	7.8326	1.1657	2.8839	0.8512	1.8485	4.9603	3.1152	1.1973
25.7472	21.915	16.1588	7.34	15.5628	8.28	17.3769	4	25.9549	7.05	16.6634	14.24	20.0489	10.231	9.4384	31.2209	23.2809	2.5252	7.8224	3.9807	8.5932	11.7971	16.9639	15.7549	13.2945	3.133	11.38				25.7472	4	3	9.9997	2	0.8885	0.9556	0	1.5983	7.8889	3.7081	2.6213	8.6066	1.9142	2.5888	0.72	1.3597	3.4948	3.204	2
25.9177	18.37	15.2694	6.17	10.5191	11.93	11.0561	3.975	24.5093	7.95	17.2699	9.4161	17.81	10.193	8.2059	28.3176	28.7915	3.2821	11.1982	2.6679	9.4132	11.4717	20.3502	15.8288	14.8012	2.1893	16.83				25.9177	4.2853	3	11.8661	2	0.5038	0.8143	0	1.4211	7.8959	4.3239	2	10.4925	3.0401	3.455	1.6689	1.1172	2.9176	3.8864	2
26.0882	14.283	10.5717	8.49	5.6077	10.72	10.4842	3.3889	25.7189	5.9456	14.5847	7.5726	18.14	12.732	10	17.8959	26.9356	5.8454	15.8319	4.1496	10.4	12.631	23.0893	17.8472	15.6918	3.2445	21.07				26.0882	4.9044	3	11.7998	2.0498	0	1	0.3661	1	8.7181	5.7222	2.1753	12.1404	2.2888	3.5012	2.6829	1	4.53	4.9842	2.0742
26.2587	13.293	7.4774	9.569	3.5362	6.86	12.5597	2.9876	27.7214	7.1407	15.1915	7.5025	22.023	16.6	10	12.0156	26.2302	9.1931	14.4209	4.7732	7.5	11.2518	26.07	12.3419	14.5084	3.7335	27.52				26.2587	4.0476	3.4958	9.7971	2.722	0	1	0.439	1.5401	8.589	4.3487	2.6662	12.6763	1.9782	3.37	1.795	1	3.8432	3.7091	2.4082
26.4292	15.731	9.5122	10.555	3.8571	4.9367	16.8687	2.5043	30.2031	9.3779	18.5643	8.3758	20.727	15.2	7.1786	10.04	29.5059	12.2963	14.8529	3.6095	9.8	10.6565	26.65	10.49	13.4192	4.6864	38.28				26.4292	3.4324	3.2981	9.0345	3.815	0.1068	1	0.7344	1.8713	8.1769	4.3363	5.4959	12.2385	1.7086	2.408	1.5476	1.52	1.8801	3.3644	2.8708
26.5997	24.028	11.8497	12.809	5.7492	5.0282	18.3888	2.8211	27.4175	7.7259	27.37	8.1311	16.523	7.8	7.2765	11.9044	26.2064	18.4108	13.1374	3.2719	7.15	10.1605	21.1308	8.9818	12.6847	7.7962	35.79				26.5997	3.2019	3.61	8.704	4.495	0.5925	0.162	0.9669	1.8765	8.5905	4.9546	7.7588	11.8672	1.5205	1.7959	2.8836	2.52	1.0909	5.5736	2.0221
26.7702	35.212	12.398	15.387	8.9789	5.5429	17.0672	3.242	25.3829	12.8034	18.7	9.6379	12.5088	5.82	11.0911	14.5952	22.682	17.09	10.2312	4.4071	6.05	9.6147	11.1734	7.9505	10.3532	7.3941	27.48				26.7702	3.5532	4.7112	8.3212	4.0343	1.0781	0	0.6154	1.7105	7.141	4.5053	7.5291	10.9015	1.9994	1.4342	2.0271	3	1.2171	6	3.3008
26.9407	41.597	8.2352	16.777	13.7152	9.4398	15.4873	3.7951	28.8973	12.561	11.49	7.1724	11.7796	5.079	12.2631	14.4131	18.9587	12.5508	9.5596	5.2942	5.05	11.567	11.783	6.9632	11.3063	5.7665	19.9567				26.9407	3.9455	5.2758	8.5349	3.3626	1.2083	0	0.6086	1.5803	6.0688	6.9377	7.4703	10.6031	2	2.3	2.7298	3.52	4.4367	6	4
27.1112	41.192	8.0628	19.346	18.7483	11.8712	12.9135	3.3734	32.7985	12.5276	10.308	6.8513	14.0606	4.249	11.5412	11.1317	17.979	10.7054	10.9745	5.3035	9.75	12.2176	12.2583	5.304	9.3969	6.4315	15.7761				27.1112	4	5.8508	9.496	2.9877	1.3791	0	1.9604	1.7447	5.3918	6.6718	5.7466	12.1308	1.3159	3	4.6547	3.0098	5.7691	4.3	3.5774
27.2817	36.062	10.3124	19.092	21.9952	11.05	10.4017	3.0092	31.4571	9.6713	16.6532	7.3294	10.8916	2.857	10.2835	9.4448	25.3455	10.7207	9.6148	4.944	14.75	11.6918	19.1242	5.9838	9.1587	6.5435	16.4672				27.2817	4.86	6.7456	10.3173	1.1455	1.507	0	1.6974	1.9091	5.8735	7.0879	3.8248	13.518	1.5412	3	4.4187	2.7272	4.8339	4	3.4686
27.4523	30.69	12.527	17.262	22.9409	9.1	13.6374	3.645	25.1435	9.069	23.3591	8.4973	8.0283	2.743	13.5041	12.1537	37.3319	7.595	6.2464	3.6756	10.055	10.144	19.0112	10.5963	14.1387	5.9219	16.2597				27.4523	4.14	7.6235	11.1351	0.9628	1.5834	0	1	1.3292	6.018	4.5037	1.7079	14.4684	0.9602	3.3	4.3173	1.9271	4.3479	3.15	3.0307
27.6228	28.204	15.1026	15.053	21.7842	8.05	17.865	3.7501	23.7604	7.973	15.2976	8.45	5.5385	5.174	14.9152	11.3164	25.7513	5.0842	5.1137	4.7953	7.8151	8.2646	9.5147	15.1193	19.9363	5.6011	14.7041				27.6228	3.14	7.31	10.1979	0.8333	1.1949	0	1.3216	0.5584	5.8716	5.4642	2.2791	12.995	0.3475	4.3	5.4325	1.1212	4.2997	3	1.5509
27.7933	22.987	16.0336	13.599	17.3484	5.15	14.5466	3.4425	24.6875	9.8661	8.6304	7.45	5.3526	9.381	12.7718	8.9504	19.2018	6.795	4.4062	6.2423	8.15	7.7076	3.2535	14.5796	21.0485	5.7094	16.1889				27.7933	2.14	4.8906	8.9923	1.5831	0.992	0	1.7023	0.882	6.6355	5.367	2.4968	11.7515	0.4462	4.7	5.7761	0.9337	3.7547	3.85	1.8701
27.9638	18.518	13.6925	12.463	11.1417	6.9	14.5467	2.9359	23.9723	11.9602	5.0224	9.2	6.5315	13.463	16.5771	9.2063	14.2396	11.4774	4.3079	4.0744	4.17	6.232	4.4141	10.0372	20.9226	5.9701	16.5725				27.9638	1.01	3.4597	7.6826	2.9902	1.4776	0	1.2045	0.5085	6.7827	4.7383	3.3971	10.5449	1.1139	3.7	4.4229	2.3462	4.7873	2.1386	2
28.1343	15.227	11.732	12.538	10.8728	7.95	17.4208	3.92	32.9638	13.8554	5.9136	10.45	5.4614	11.885	20.7807	13.2543	11.7294	11.9458	6.1386	4.7438	5.17	6.2045	8.0807	8.2381	19.7784	6.0707	11.04				28.1343	1.99	2.7836	8.6515	3.2188	1.9633	0	0.4542	0.9889	6.1651	4.3527	4.87	9.9881	1.2474	2.4	3.729	3.31	4.8807	1.6372	2
28.3048	13.326	10.9468	10.775	11.3073	5.15	14.1724	3.08	40.3338	16.3412	5.6976	7.724	4.3905	14.614	13.3635	15.4506	14.1122	11.7456	12.1203	4.6959	5.5896	6.9289	10.7202	10.1906	21.1038	5.696	8				28.3048	2.99	1.9334	10.5896	2.0044	2	0.7446	0.3302	0.6175	6.4375	4.2614	4	9.4113	1	1	4.9387	3.69	4.3092	2.3294	1.1193
28.4753	13.378	11.6557	10.58	12.3497	1.2	11.9413	3	47.1835	14.9205	4.9429	6.1526	5.3053	19.728	14.5285	11.9164	15.6914	13.9143	12.7452	4.5315	4.0384	8.5562	14.02	13.3533	21.1585	4.2971	11.72				28.4753	3.99	1.3787	11.0135	1.4776	2	2.2238	0.1339	0.2461	6.8536	4.1835	3.87	9.3212	1.7	0.7	3.5092	3	5.4047	2.755	0.4074
28.6458	13.3	8.57	9.324	14.8569	4	12.6759	4.84	42.3769	12.1171	3.3881	6.8597	7.5177	16.133	11.4895	10.8416	15.0986	14.2169	10.2291	4.4478	5.8583	7.5329	19.85	13.8141	20.9267	3.4575	22.06				28.6458	4	1.6295	10.6072	1.0524	2.93	2.797	0	0	5.5635	3.3193	3	7.7428	1.204	0.3	1.1271	2.69	4.4339	2.9881	0.1329
28.8163	13.05	6.9036	10.476	14.5462	8	9.9973	5.92	36.2715	8.2132	1.9815	8.1336	9.8359	11.841	8.9339	14.33	13.2986	10.9024	8.5954	4.5947	6	8.1453	23.49	15.1329	18.4532	5.5146	30.1				28.8163	2.02	1.7048	10	2.2507	3.93	3.4526	0.0096	0.7418	5.5931	4	3.26	6.1599	0.7267	1	1.4273	1.9763	4.9699	3.641	0.9498
28.9869	15.35	5.7765	12.097	13.02	9	10.1907	6	31.6481	8.5902	2.4301	9.7397	7.8486	13.55	8.0438	13.35	9.9928	11.9062	8.0821	4.1236	3.12	8.3364	20.66	13.1491	16.9946	5.9828	25.8				28.9868	2.99	2.4919	10.176	2.6018	4	3.2642	0.074	1.5818	5.6037	4.48	4.9296	6.2444	0.1271	1.6	2.5382	2.2498	4.769	4.3885	1.2333
29.1574	15.3	4.1004	10.152	14.99	8.6351	11.1413	6	28.5572	8.065	2.8379	8.6804	4.8355	15.379	10.5244	11.32	9.0263	12.276	7.2365	4.286	3.96	9.9724	20.02	11.904	16.9617	6	23.7023				29.1573	3	3.2678	11.6609	2.9118	3.07	3.126	0	1.2771	5.1038	7.32	3.9707	5.6788	0.06	3.3	2.9935	2.0287	4.9712	5.8272	2.154
29.3279	14.35	2.6086	10.579	14.04	7.6158	13.0164	6	26.2576	9.0637	3.0523	9.8935	3.6938	14.75	9.9502	14.99	13.324	11.2061	7.444	3.8295	4.96	13.6819	25.68	20.6646	19.813	6	32.1187				29.3278	3.99	4.0394	14.4024	4.5563	2.6776	2.9406	0.2374	0.7366	6.1205	8.68	3.0467	6.48	0	3.4	4.086	3.232	5.3214	5.6003	2.0922
29.4984	15	4.0849	8.121	18.02	7.9053	13.7716	6	24.5811	11.5029	2.553	8.4491	2.9218	15.578	8.1362	15.68	13.6207	14.6866	8.8955	4.2533	5	20.905	28.83	20.0658	26.4364	5.04	41.4033				29.4983	2.02	4.2372	14.7474	6.9076	2.3346	2.8733	0.9646	0.7093	6.0522	7	2.6738	8.4496	0.59	2.3	4.4491	4.7758	5.78	5.6753	3.9082
29.6689	15	6.2062	4	19.97	8.6158	14.6988	5.08	21.7223	11.7409	3.9357	7.5183	2.4838	14.991	7.8016	11.68	13.3923	20.8378	9.4935	5.317	4.6733	25.0721	27.66	27.0669	35.088	5	37.4195				29.6688	2	3.4267	14.98	7.3102	1.7545	4.2585	1.6991	1.2864	5.0054	6.826	1.917	10.3353	1	2.7	4.1148	4.0215	4.9668	5.5624	4.9539
29.8394	14.923	7.3916	4.017	16.9912	9	15.2446	5.92	20.5162	9.5221	5.794	5.6387	4.4846	8.572	11.1665	9.2447	15.603	31.7518	9.2931	4.4578	3.9729	29.9652	24.4144	27.2508	35.488	5	26.2545				29.8393	2	4.1774	14.5271	6.0771	1.9831	5.2234	2	1.9836	4.4002	5.4461	0.477	9.9401	1	2.3	3.346	4.98	3.8169	6.3211	3.8769
30.0099	14.102	9.0448	5.715	16.96	8.6679	14.1594	5.08	19.6628	7.4612	5.828	5.9519	8.3008	4.954	12.7078	9.2345	18.1435	38.9585	8.9522	3.9153	6.3744	36.5568	17.4885	30.3444	30.9753	5					30.0098	2	4.1916	15.3051	4.7075	2.1278	4.4092	2	1.8683	4.4909	5.0013	1.161	9.1668	1	3	4.4442	3.04	3.9043	6.025	2.8552
30.1804	14.334	10.4679	7.389	18.3796	9.4149	15.9652	4.08	21.8643	5.0295	5.9127	6.6977	9.5566	6.59	13.6649	7.3635	17.6948	31.191	9.4432	4.2738	8.7985	37.9723	21.617	28.7405	28.4667	5.96					30.1803	2.99	3.4474	14.856	4.5313	3.0885	4.0043	1.3776	2.146	5.2603	6.5951	2.2647	8.7619	1.59	2.7735	2.741	3	4.3651	4.5568	2.2981
30.3509	14.92	9.6984	8.65	18.053	5.5622	12.3415	4.92	28.1448	4.0441	5.518	8.5033	6.692	8.202	16.32	6.5765	15.0132	31.851	8.89	4.8758	8.9871	31.1653	28.72	22.7068	26.7921	6.96					30.3508	2.79	3.3212	12.9718	4.8078	3.6395	3.3665	0	2.018	5.2677	3.1758	2.7804	8.157	1.41	2.7593	1.5811	2.02	5.6224	6.642	1.8235
30.5215	12.306	10.3518	9.046	16.3657	4.0023	14.629	6.6075	33.982	5.4641	5.4118	8.7945	4.6718	8.71	18.28	6.4817	8.6657	25.8217	10.2209	5.8202	17.91	27.63	26.12	16.452							30.5213	2.3488	2.7608	11.3607	4.4111	3.3233	5.0588	0	2.5458	4.8868	2.2323	2.7109	8.0883	1	2.1327	3.0687	1.02	4.7298	10.2952	2.2263
30.692	12.808	12.6715	8.393	17.5852	5.0177	16.3289	7.9029	35.3903	8.55	7.7464	8.0246	9.0878	6.84	19.4	7.0199	7.8694	22.1041	13.0678	4.0248	19.98	25.15	18.32								30.6918	1.402	2.7975	9.9893	3.9034	3.007	6.4832	0	2.2587	5.741	2.2492	2.8136	6.7816	1	3.1018	4	1.98	3.2782	4.2495	2.4252
30.8625	17.288	11.5332	8.279	20.5028	5.7982	16.3507	7.5513	24.593	7.3	10.8276	7.9451	12.9027	7.706	14.4	9.5401	11.0463	22.6988	14.938	3.0712	20.99	19.78									30.8623	1	2.7535	10.5475	3.9682	3.5935	7.481	0.0252	1.5052	6.0584	2.9659	2.0383	6.7489	0.6438	4.589	2	2.9306	2.5235	2.6248	2.0465
31.033	20.478	10.4084	6.411	19.9185	6.372	18.7549	6.1654	25.4384	7	10.9853	5.6379	16.0993	8.687	8.8357	7.6357	8.0259	19.9345	11.8848	2.11	19.02	16									31.0328	1.9104	2.4	11.7001	4	2.3245	7.8019	0.3677	1.2371	6.5881	4.9492	1.4112	7.0469	0.3725	4.0136	2	5.048	2.6982	2.1376
31.2035	21.402	9.8025	6.619	21.0756	6.2479	22.0024	5.2152	39.5541	7	10.2452	8.4114	19.8211	5.473	5.555	5.9233	5.0858	24.0516	10.1318	3.22	16.03	15.26									31.2033	2.8935	3.4	12.1365	4.5239	1.0932	7.1786	0.9274	1.8034	6.9524	7.897	3.5912	8.4611	0	3.7771	2	5.7774	3.4308	2.7739
31.374	22.781	12.629	9.326	24.6175	6.1441	22.1394	3.9229	65.437	5.7858	10.5256	9.2891	10.2	3.43	8.4763	5.0471	5.6598	22.9331	9.8776	5.44	14.02										31.3738	3	4	13.4748	3.9964	0.5662	6.0347	1.8266	0.6949	7.1827	9.6479	3.1746	9.6838	0	3.8618	1	5.8768	6.1981	3
31.5445	22.012	18.142	10.897	23.108	7.2006	21.2394	2.5585	95.4485	4.812	9.0702	5.9635	5.1	7.223	14.3878	5.1681	7.7689	21.3806	10.6064	9.44	12.02										31.5443	2.8447	3.6	13.8135	3.1841	0.7901	3.5215	1.3919	0.448	6.8543	7.1789	2.226	9.8762	0.8567	2.9273	1.2643	4.38	8.5615	3.77
31.715	16.2	18.6452	7.852	19.3393	9.1206	15.5793	2.8966	102.296	5.8277	6.6821	4.8336	2.06	12.652	22.79	7.1137	10.0731	17.3598	7.8558												31.7148	2.5673	2.717	12.899	2.9992	1.4265	1.6467	1.2505	1.1701	5.8947	4.4875	5.48	9.8738	1.7474	2.8318	2.8815	3	9.0661
31.8855	11	15.4376	6.739	18.6049	9.6113	11.2721	3	67.7069	4.3339	6.3077	5.3864	4.1911	18.056	15.85	10.6473	11.5643	10.6506	7.0009												31.8853	1.9246	1.9401	12.078	3.0933	2.2524	0.9664	1.1349	1.714	5.1494	3.1419	6.28	7.83	1.0248	3	9.0842	3.54	7.6413
32.0561	11.7	14.7768	6.777	20.046	8.6356	8.83	3	49.8508	3.4924	9.8166	5.7232	9.6749	21.231	10.91	20.8682	14.6522	11.1202	11.5311												32.0558	1.9757	1	10.8936	3.8588	3	1.4708	1.2903	1.114	4.7456	3	6	6.8373	1	2.1474	16.0553	4.54
32.2266	12.3	14.5031	5.985	20.7226	7.4288	8.85	3.86	41.9078	2.7078	10.5529	8.06	13.907	14.891	7.94	17.624	16.5009	18.6289	14.9331												32.2263	2.97	1	10.0567	3.3295	1.7832	2.6369	2.3332	1.7955	5.88	3	5.28	7.5102	1	1.2512	9.9222	4.7551
32.3971	10.65	13.2644	5.409	21.985	8.0668	14.02	4	38.6615	2.6875	10.6708	10.96	17.49	6.543	6.06	12.7188	19.5197	28.6	14.9457												32.3968	3.97	1.341	9.9708	2.4402	1.7931	3.943	1.3982	2	7.0848	3.14	5.4676	9.6393	1	0.9738	4.8271	5.7021
32.5676	11.05	11.1546	6.385	22.4287	12.7499	17.9208	4.86	40.7053	4.6674	8.2479	9.02	12.19	4.76	8.18	9.293	20.1676	28.8													32.5673	3.03	1.8555	10.5339	1.8752	2.5739	4.9861	0.7192	2.2707	7.9808	4	6.0401	10.9275	0.17	0.6965
32.7381	14.05	7.358	5.572	22.9988	16.7442	12.6786	6.72	36.8699	7.2004	7.4576	10.0429	7.68	5.62	14.15	7.7007	14.8256	22.32													32.7378	2.03	3.3274	9.9104	1.7102	2.5162	4.9732	0.879	2.853	7.6736	4.5958	4.4746	11.1472	0	1.3236
32.9086	16.35	7.5761	7.797	24.8507	16.6073	8.3574	8.72	30.1472	11.1055	9.2465	11.9871	9.6609	5.38	18.85	4.8158	13.7138														32.9083	2	3.7265	10.2761	1.8436	2	5.8167	0.5204	2.9	8	5.257	4.5749	9.697	0	2.433
33.0791	16.65	8.5079	5.356	26.0199	7.0541	6.4167	8.1517	28.7693	10.0694	9.3795	9.4041	14.8685	7.52	13.88	3.8108	13.5162														33.0788	2	2.7582	10.3529	1.8942	1.79	3.8508	0.7433	1.974	8	2.9999	5.5426	8.6902	0	4.273
33.2496	15.11	9.3984	6.46	28.2587	6.7999	8.393	8.5795	29.2807	8.8463	4.7544	6.6773	16.2303	10.909	9.97	3.7976	17.0653														33.2493	2.97	2.1308	9.997	2.119	0.79	2.6986	1.4933	1.4792	8	2.5888	5	7.0442	0	6.1315
33.4201	13.173	12.8928	7	30.3489	12.64	15.3087	8.5298	34.645	11.5441	6.9793	6.7124	16.1548	12.266	9	4.6568	16.5811														33.4198	3	1.4835	9.4104	2.9535	0.42	1.4248	1.8189	1.742	7.35	2.0993	5.3649	5.8758	0.83	7.3732
33.5907	12.14	18.08	7	26.1917	11.12	16.9254	9.6853	36.6563	12.5554	8.8633	9.8956	16.0335	11.598	8.97	4.9627	20.3159														33.5903	3	1.062	9.7109	2.5063	2	1.2469	1.7493	2.0756	7	2.8016	2.4649	5.5314	0.9089	8.7699
33.7612	13.895	23.1184	5.917	20.615	4.42	17	12.222	37.3307	6.0856	9.94	8.5701	14.6923	7.327	8	4.5805	34.1528														33.7608	3	1.2966	10.8354	1.9549	2.7275	1.9754	0.8254	1.25	7	3.4692	1.154	5.0118	0.887	11.7288
33.9317	19.156	20.7936	5.547	17.9066	3.06	16.2125	14.4668	30.881	6.667	11.88	9.4201	14.5289	6.17	8	5.2608	30.3472														33.9313	2.307	1.5554	10.9388	2.93	3.4036	3.5333	0.2672	1	7	4	0.7178	5.1413	0.8002	12.928
34.1022	26.5	17.0036	5.944	16.8591	3.94	20.3737	12.2181	33.76	7.9051	14.82	9.1491	20.53	9.466	8.03	9.6312	32.797														34.1018	1.52	1.6597	11.9147	2.07	2.1213	4.2158	0.7296	1	7	4.4767	0.8229	4.3534	0.7382	13.4213
34.2727	26.25	15.038	8.751	12.3196	6.82	30.5863	10.465	36.72	8.0266	14.06	10	30.61	13.698	9.06	13.1452															34.2723	1.9043	1.8427	11.1434	2	0.9217	3.8914	0.6669	1	6.3021	5.4635	0.8758	5.2806	0.6534	16.3443
34.4432	20	15.0722	13.2	10.6387	6.6018	35.0187	9.9215	37.9287	8.91	9.2903	11.23	35.54	10.147	11	17.5904															34.4428	1.8488	2	10.2351	2	0.4942	3	1.3009	1	5.2707	8.1669	1.5006	5.2418	1.2161
34.6137	16.25	15.9923	14.202	11.5872	6.0021	22.7705	8.5846	30.8714	14.46	8.0977	12.59	32.85	8.523	10.94																34.6133	2.5214	2.4254	10.4192	2	0.0383	3	3.1951	1	5.2903	8.2804	2.8437	5.6683	1.3477
34.7842	13.5	16.8177	17.079	12.7739	6.0188	11.5975	8	23.1724	11.3833	10.1397	10.36	26.93	12.387	8.85																34.7838	2.7715	3.2597	10.7059	2	0.1625	3.866	2.7665	0.9823	5.2246	4.6038	2.7909	5.6789	1
34.9547	11	15.6086	20.75	11.6504	6.6327	8.0515	8.0259	17.6526	10.2469	11.4833	7.18	20.3854	11.077	4.0214																34.9543	2.0644	3.2552	11.924	1.07	1.5725	4.8629	2.8769	1.3324	4.5266	3.0055	1.4983	6.4097	1
35.1253	10.137	13.5337	17.126	9.2861	5.5566	6.9635	8.2022	13.0835	7.0676	13.5468	6.41	23.191	13.85	4.2502																35.1248	1.8685	2.6901	11	1.93	2.0977	5.8435	2.9629	1.2037	3.946	3.2304	4.0727	7.3821	1.0551
35.2958	14.002	13.08	12.4	5.7089	6.3027	9.6828	8.0775	11.5981	5.8759	12.561	6.59	30.8889	11.15	5.9687																35.2953	1.7271	2.6973	11.3528	1.07	2.6229	5.5346	2.7304	1.0839	4.7332	5.2144	4.6865	9.0584	1.9919
35.4663	18.262	18.12	12	4.1728	8.5458	11.8514	7.9583	17.6304	6.5821	8.9227	5.18	28.1839	11	6.9111																35.4658	1.5856	3.1494	11.7279	1.93	2.0936	6.4636	1.9406	0.9711	5.5502	4.2949	4.2822	10.1196	3.7287
35.6368	23.871	22.56	12.76	4.4143	11.374	8.4855	9.5184	30.2532	7.2353	8.5021	4.7488	16.6368	11.95	8.6961																35.6363	2.4341	2.8064	11.2085	2	1.9984	5.3866	1.5129	1.8487	6.2326	4.1097	3.3	8.2708	4.0848
35.8073	23.611	23.48	13.62	4.9946	12.0516	6.2917	12.9659	34.61	8.8921	8.8097	6.4933	14.1237	12	12.0206																35.8068	3.3111	2.1584	9.1449	2	2.3592	3.563	1.6773	3.5562	6.8603	5.9451	2.9545	7.4582
35.9778	19.393	24.04	13.76	8.6303	10.791	7.0285	16.3437	31.74	6.048	11.005	9.2078	16.387	12.95	11.0828																35.9773	4.5477	1.8738	6.8545	2.93	2.6168	2.9765	1.8417	3.3928	6.8373	5.618	3.4929	6.271
36.1483	18.753	26.56	14.24	11.5718	11.2135	7.337	17.0038	29.22	4.1791	13.0229	9.8605	25.6803	9.2	10.0634																36.1478	5.8204	2.2125	4.7332	3.93	2.8132	3.8888	1.9941	2.3955	7.1844	5.5023	3.0457	5.7544
36.3188	19.859	24.36	11.1	12	22.2839	7.7535	16.2489	22.9419	5.4381	17.9812	6.4498	34.0935	7.1	11.3984																36.3183	5.14	2.974	2.6118	4	2.4193	4.5935	1.9769	2.9423	7.9094	6.884	2.09	5.5103
36.4893	23.774	23.465	10.426	12.9599	29.1601	6.5065	16.1632	22.5973	9.1735	19.558	5.0229	32.0299	8.9	12																36.4888	5	2.9739	2.25	3.07	2.2995	4.0004	1	2.98	8.4519	8.4822	2.91	6.2252
36.6599	28.95	23.8383	12.739	13.9602	28.758	6.6451	12.8785	22.8346	10.9838	14.639	4.382	30.05	9.95	11.2																36.6593	4.14	2.9593	2.3763	3.93	2.7027	3.5072	1	2.8705	7.9073	6.7575	3	6.3961
36.8304	32.96	22.6263	12.089	11.5932	20.3254	8.9499	11.0687	23.9786	11.7538	15.2708	6.6944	24.45	9.05	11.8																36.8298	3.14	3.582	2.9932	4.93	3.0858	3.9043	0.6697	3.2209	5.7822	4.0078	3	6.2
37.0009	28.632	16.9976	11.831	10.5918	15.6474	7.5216	8.1659	22.0975	13.5796	16.1	7	16.1881	7.1	16.1106																37.0003	2.521	3.5803	3.859	3.14	3.8485	3.4662	1.6303	3.832	5.0071	3.2576	2.09	7.2
37.1714	24.348	16.0278	10.828	9.897	7.9148	9.9487	6.3137	22.9823	8.7005	18.0121	6.7571	18.4268	6.05	17.4918																37.1708	2.5491	3.0322	4.3316	2.7553	3.9729	3.1394	1.985	3.2414	6.4214	3.3148	2.91	8
37.3419	18.49	16.9943	6.578	8.8711	6.4014	10.4438	5.4992	28.4478	7.68	22.9017	5.2642	22.0045	10.821	14.6202																37.3413	2.746	3.7706	5.0205	3.3542	3.9515	3.2814	0.1133	2.8757	6.0106	2.6656	2.8572	8
37.5124	15.372	17.2299	4.914	7.8281	5.6575	11.1759	5.1249	25.6714	10.12	18.0539	5	23.7415	14.197	9.634																37.5118	3.218	3.4527	5.8792	3.8664	3.2308	3.109	0.4083	2.4444	5.7157	2.4291	2.3979	8
37.6829	15.162	17.9139	4.953	6.1337	8.8216	11.4412	4.8196	24.6052	13.24	10.3345	4.7791	24.4564	16.625	11.2706																37.6823	3.018	3.9842	6.7057	3.9319	2.3364	3.0155	0.0288	1.8899	4.9362	2.7235	2.6748	8
37.8534	17.304	19.5643	5	5.0008	12.4164	11.8024	5.167	30.6296	15.56	8.5742	4.8721	27.1311	12.77	11.9152																37.8528	2.6695	3.8896	7.8674	3.0989	2.6814	2.8187	0	1.9754	3.6668	3.3001	2.4571	8.2112
38.0239	17.458	22.5796	6.62	4.529	11.562	10.837	6.1638	33.9017	17.12	9.3757	6.2614	19.5332	11.248	14.5849																38.0233	2.5491	3.8497	7.7442	3	3	3.349	0.7692	1.3906	3.9088	3.9734	1.9627	9.5114
38.1945	17.176	24.4859	7	3.7482	9.7331	6.6767	7.176	29.24	15.2	9.9058	6.6753	16.8292	8.909	19.681																38.1938	2.418	3.8381	8.0409	3	2.8867	4.2888	1.265	1	4.9205	5.2543	1.7748	11.625
38.365	17.629	23.4852	5.38	3.8663	8.0392	7.0333	8.1862	24.96	9.64	12.4486	3.658	17.8841	7.187	27.7983																38.3643	2	4.731	7.6862	3.4775	3	4.647	1.7801	1	4.8365	5.2146	1.5366	14.272
38.5355	15.673	20.8567	6.586	5.998	6.3586	9.1217	7.9033	24.68	7.56	11.767	2.4059	19.9681	8.954	34.1234																38.5348	2	4.6214	8.2111	2.9005	2.8642	4	2.3449	1.01	4.2487	3.4069	2.0718	18.5021
38.706	15.561	23.8642	7.671	8.3165	7	8.6049	6.2797	22.96	9.68	8.7659	1.7622	18.836	5.691	37.7929																38.7053	2	3.6768	8.3912	2.7427	1.9854	3.7689	2.0769	2	3.8785	3.4302	2.7789	21.5448
38.8765	17.757	31.5866	8.183	10.2	7.4703	8.1978	5.2537	22	8.2	8.1703	2.0752	20.2706	10.016	52.2852																38.8758	1.8898	1.8858	8.1665	2.9324	1.9652	3.4111	1.2232	2	4.7608	4.1859	3.2362	21.1261
39.047	17.512	36.9247	8.513	10.321	6.9704	7.0289	5.1016	19.28	5.3455	9.8914	2.7589	18.0795	10.404	53.9176																39.0463	1.195	1	8.5776	1.9689	1.08	2.9717	0.989	2	6.3979	4.5594	4.5344	18.4657
39.2175	15.605	41.1174	8.394	9.6393	5.72	7.3195	4.967	15.96	4.6062	14.1692	3.4179	16.72	14.922	58.5797																39.2168	1	1.7077	9.7219	1	1	2.129	0.7143	2.01	8.091	2.6827	5.6603	17.6519
39.388	13.31	42.7979	8.238	10.278	4.383	14.2994	5.2791	16.36	4.4791	15.9718	3.992	13.72	17.557																	39.3873	1	2.6138	10.697	1	1	2.2824	0.4396	3	7.1673	1.6694	8.5744	17.4976
39.5585	13.046	37.2973	7.217	12.8927	8.7996	18.096	4.9668	17.7247	8.3595	12.6696	3.4339	14.52	21.6																	39.5578	0.5429	3.0312	11.868	0.4827	2.84	2.7682	0.0951	3	5.9531	2.1499	13.2433	16.3505
39.729	13.383	23.4427	7.752	10.2656	9.8808	12.6427	4.3393	17.2452	18.7094	11.9323	3.9743	23.4043	13.53																	39.7283	1.0102	3.6505	12.0326	0.2748	3	3.851	0	2.98	5.3923	3.8707	9.4872	15.1802
39.8995	14.031	13.0935	7.91	6.3979	9.2264	8.711	4.0444	17.7287	28.6339	13.4641	4.8455	27.0832	10.872																	39.8988	1.5976	3.3125	12.415	1.7992	2.08	4.3293	0	1	3.5522	3.8794	6.3649	13.9475
40.07	13.819	12.0652	6.996	4.3125	8.069	7.0139	3.085	21.9979	22.3055	14.7157	7.629	28.3681	17.719																	40.0693	2.1911	3.6718	12.026	2.4078	2	3.5892	0	1	2.2749	3.8302	5.1878	14.3721
40.2405	13.147	13.9489	6.557	4.4709	5.4814	8.722	3	25.2518	14.1352	13.9362	11.921	27.1024	33.321																	40.2398	3	3.8185	11.5855	3	2	3	0.2125	1.4177	2.9791	4.4784	3.0747	14.2649
40.411	12.521	11.3194	6.282	5.873	5.4792	10.4428	3.88	26.3334	10.5201	17.1567	14.1034	25.5916	48.949																	40.4103	3.2	3.1646	11.0749	2.9472	1.3353	3.32	1	1.1731	3.3166	5.9065	1.3524	14.0506
40.5815	13.224	10.1206	7.54	9.075	4.2782	16.3893	4	31.7215	7.0407	19.1166	11.0692	24.1914	64.602																	40.5808	5	1.8899	11.369	2.2401	1.3718	4	1.0582	1.6671	3.8864	3.6476	1.75	14.3277
40.752	16.199	12.7302	8.77	13.1612	6.5498	13.7954	4	39.907	6.1217	14.7126	11.075	28.4731																		40.7513	4.9	2.0848	11.6008	2.2489	1.9273	4	1.7381	1.2473	4.1512	2.3533	2	14.9987
40.9225	16.799	14.2705	6.69	13.1739	7.8525	13.2791	4.88	44.8971	6.8519	10.7302	16.9661	26.7638																		40.9218	3.8246	3.7808	12.7619	2	1.8318	4	1.4865	1.4766	5.0688	2.7102	2	15.6863
41.093	17.655	14.5075	6.77	11.9514	10.0198	12.2475	5.88	44.2324	6.0374	12.7696	20.8689																			41.0923	3.0404	3.9774	13.7177	2	2.032	4	0.5149	1.1484	5.4529	2.6039	2.75	14.9133
41.2635	19.037	16.0836	8.181	10.5038	11.1056	10.5968	6.88	35.9263	4.6939	16.76	20.2046																			41.2628	2.2439	3.7751	13.6446	2	2.1043	3.9677	1.9172	1.0778	4.9687	2.118	3.7398	14.7837
41.434	15.511	15.2993	7.211	8.9923	10.8774	11.1146	6.5516	31.1658	3.2415	17																				41.4333	2.2132	3.5464	12.8963	1.8484	1.2512	3.6797	1.7679	0.7543	5.4232	1.4732	3.2738	14.131
41.6045	13.314	14.2335	7.137	5.3176	7.1229	8.6737	5.3548	31.9626	4.0957	17.94																				41.6038	2.9204	3.5851	11.9112	2.0385	1.8008	3.7151	2.8503	0.8364	6.7153	2.2343	3.0683	14.7757
41.775	12.895	13.6813	6.61	4.5401	6.9505	7.1634	5	33.1378	6.0402	19.88																				41.7743	3	3.8696	10.4019	1.6576	3.0499	3.5815	3	1.498	7.7344	1.5015	2.6042	14.3597
41.9455	13.379	12.9823	8.54	6.0849	5.0288	9.3024	4.2798	32.311	7.3819	22.82																				41.9448	3	3.0216	8.6722	1.1029	2.5038	3.0022	1.3563	1.3188	6.3472	1.3823	1.7263	13.353
42.116	12.344	13.4393	7.739	8.0078	7.8359	11.2706	2.6399	32.6101	8.4228	29.58																				42.1153	3	2.9537	8.9908	0.8544	2.1356	2.8622	1.556	1.66	5.4306	1.6274	1.2009	12.0682
42.2865	11.241	10.8742	7.501	11.1931	12.2646	9.1984	3.0905	31.6332	11.43	27.0678																				42.2858	3	2.3256	8.3325	1.5097	1.9214	2.9732	3.4275	2	4.9847	2.34	3.1779	13.0318
42.457	10.01	11.6716	9.379	13.4648	13.7941	7.0352	3.0081	33.1866	10.38	26.6969																				42.4563	3.92	1.7538	8.1681	2.6835	2.5904	3.4968	5	2	4.9452	3.1678	4.5601	14.4921
42.6275	9.051	11.8206	12.279	18	10.1061	4.2307	3.6793	42.2939	9.19	22.7053																				42.6268	4.2823	1.8757	8.9849	3.5481	3.0931	5.141	3.2155	2.66	4.5991	3.6012	4.0017	14.7414
42.798	8.443	10.2921	10.157	23.2585	10.4025	2.8355	5.0325	51.5835	4.5041	20.0079																				42.7973	3.7541	1.8743	9.3647	1.88	3.3834	6.2336	0.9452	3.66	5.2612	3.6521	3.1117	13.0974
42.9685	7.705	8.697	7.584	24.3238	13.2493	3.0215	5.5504	54.5615	3.8949	16.7521																				42.9678	3.1713	2.6266	9.7495	1.0119	2.8662	5.9713	0.7278	3.2571	5.317	2.6262	2.7539	11.5459
43.139	6.937	9.9108	10.54	22.5683	12.2825	4.5909	6.1981	53.4185	4.69																					43.1383	2.0836	3.8756	9.3241	1.4917	2.1548	5.4933	2.188	1.9427	5.4923	2.7911	3.896	10.773
43.3095	7.423	12.9256	11.82	17.2908	11.3739	6.126	7.2565	54.3814	4.05																					43.3088	1.1549	4.9232	9.0254	1.8828	2.0254	4.526	5.5442	1.7566	6.3196	2.8296	3.9865	11.7188
43.48	9.531	14.2242	7.456	13.8723	10.3495	8.1588	8.9234	55.5951	5.9																					43.4793	1	4.1017	9	1.5578	1.0397	4.488	7.4503	2.0613	6.2908	4.1244	2.1691	14.0987
43.6505	11.547	14.1853	4.378	14.8162	12.8085	8.6904	9	56.8652	7.9																					43.6498	1	3.3744	9.1921	1.6537	0.5064	4.9412	3.8435	1.9389	7.6152	5.5423	1.3523	17.6521
43.821	12.408	17.2589	3.41	16.2795	14.3393	9.6971	10.4552	51.68	9.9																					43.8203	1.5181	3.0953	10.0279	1.8764	0	4.1105	1.6671	1.3065	9.3326	4.1723	2.1482	19.1999
43.9915	10.768	19.7793	3.59	17.3438	13.8841	7.876	10.486	46.2	11.9646																					43.9908	1.8217	3.8024	10.8907	2.3416	0.1383	4.3997	0.5903	0.8756	10.9932	3.0226	5.498	16.4478
44.162	14.549	21.6151	3.41	16.1691	16.9297	5.3313	10.2724	46.52	12.5976																					44.1613	2.7046	3.2406	9.4716	3	1.0987	5.2945	0	1.3595	11.3963	3.3177	7.0092	13.2143
44.3325	15.291	18.9922	4.41	11.2932	23	2.5739	9.123	44.3358	7.4598																					44.3318	3	3	8.8982	3	1.7801	5.9	0	2.9	11.9088	3.2132	5.312	9.7927
44.503	13.701	18.3093	6.89	12.1812	21.08	0.7234	8.6758	43.0714	3.3845																					44.5023	3.358	3	9.8747	2.9629	2.0426	4.8006	0.4404	2.65	12.724	2.5639	4.4859	9.0809
44.6735	10.101	15.2719	9.459	15.7946	14.0312	0.9611	9.3371	44.128	3.0915																					44.6728	2.7477	4.2349	9.052	2.0436	2.3587	4.1299	0.899	1	11.37	3.085	5.136	9.9581
44.844	11.325	12.3688	7.752	15.1226	11.2391	1.629	10.6429	46.579	6.2249																					44.8433	2.041	3.9137	9.4588	2.738	3	4.3552	2.62	1	9.1067	3.4678	6.6608	11.1046
45.0145	12.384	11.79	4.228	8.9375	13.5719	3.6993	10.6282	56.7964																						45.0138	1.917	2.5677	11.7789	2.5426	2.7682	6.0382	2.19	1	6.8623	3.0206	7.214	11.9088
45.185	13.235	12.4388	4.512	6.9949	19.6182	7.2449	11.4284	68.4022																						45.1843	1.2443	2.467	15.3705	2.6816	2.0054	5.4893	0.38	1	5.3182	2.0215	5.3942	12.4426
45.3555	13.411	10.6733	4.762	8.8782	18.1718	9.0847	12	65.686																						45.3548	1.6712	2.2424	16.8378	3.4971	2.525	4.2054	0	1	3.909	3.2123	2.4482	12.3224
45.526	13.224	11.6819	4.41	7.3189	12.9531	6.4956	11.9074	61.3899																						45.5253	2.3101	2.2861	17.5607	4.5447	3.7	3.6332	0	1	3.212	3.7702	1.479	12.9002
45.6965	13	15.4102	3.41	4.0645	12.1359	6.3597	11.7498																							45.6958	2.2263	3.2971	17.841	5.3775	3.9806	4.2307	0	0.55	3.552	3.8757	1.7482	13.2351
45.867	10.121	21.7541	4.18	2.6813	12.7062	8.5837	11.7267																							45.8663	1.5536	4.266	18.3705	4.1453	3.1141	4.6265	0	0	5.4033	3.1112	0.8046	15.2224
46.0375	6.03	31.0705	6.18	1.7992	10.6615	9.1289	11.1053																							46.0368	1.6309	4.55	20.2331	3.0167	2.9515	4.5467	0	0.45	5.6239	2.1352	0	19.4218
46.208	9.06	35.8779	9.36	1.6189	8.288	7.4633	9.5642																							46.2073	2.4481	3.83	20.8751	1.3836	2.1371	5.1594	0.81	1.45	5.0227	2.2281	0	21.9617
46.3785	15.03	33.8256	10.077	2.9787	7.7871	8.69	8.8048																							46.3778	2.6464	2.8078	20.0214	1	1.8989	4.4702	1	2	4.5556	2.2787	0.0228	27.9
46.549	18	26.631	8.214	3.8348	11.3813	10.879	7.6499																							46.5483	2.8303	2.4156	19.4758	0.6268	1.548	4.4043	1.733	2.45	4.3321	1.8979	1.3503	34.95
46.7195	17.97	19.9093	9.676	6.1681	9.5979	16.5421	7.8628																							46.7188	3.4783	2.239	19.4914	0.8177	1.8701	4.4995	1.1609	2.1	5.44	1.4303	5.9155	34.64
46.89	15	19.6585	11.76	6.2159	10.6918	23.1367	11.1024																							46.8893	4.1595	2.6045	17.9356	0.7445	2.3414	4.8575	1	1	7	1	8.6077
47.0605	15	19.5688	16.242	6.7696	14.9602	24.9009	18.0993																							47.0598	5.177	3.4028	14.6417	2.2418	2.0719	5	1.7867	1.9	7.22	1	8.053
47.231	14.975	16.5677	18.626	8.4418	13.4594	28.9148	25.1421																							47.2303	7.1696	3.8172	13.5897	3	1.9309	5.1088	2.366	2.55	8	1	4.8215
47.4015	13.057	15.8683	18.899	9.608	11.401	26.635	30.7551																							47.4008	7.2047	3.0162	12.0418	2.4388	2.5388	5.3424	1.8615	1.12	7.6168	1	3.8768
47.572	9.949	16.0998	21.276	9.0086	13.1681	29.4545	32.901																							47.5713	6.2981	2.7141	11.1693	1.9377	2.876	5.6274	1.3054	0.28	6.8423	1	6.1993
47.7425	9.096	17.4316	19.267	10.3874	14.0039	29.838	33.0126																							47.7418	5.178	2.6699	10.8336	2.4386	2.8768	3.1952	0.3753	0.5	5.9965	1.41	10.8361
47.913	9.484	19.2987	20.534	10.0146	16.2632	24.829	34.4213																							47.9123	4.326	2.2353	10.544	2.5075	2.7768	1.3638	0.0066	0	5.9084	2.41	10.9603
48.0835	12.74	21.6866	14.847	9.178	22.2556	17.3839																								48.0828	3.1031	1.8423	10.1559	3.1498	1.7711	1.9944	0	1.02	5.9177	2.7359
48.254	13.761	24.1148	12.514	8.5788	17.6813	17.9021																								48.2533	2.9629	1.9997	10.9442	4.6195	1.0617	2.9497	0.1102	2.55	5.0981	2.9364
48.4245	13.697	20.6554	13.729	9.6211	16.676	22.3424																								48.4238	3.0687	1.4902	8.6434	4.839	1.5179	2.7351	0.2292	2.45	4.8783	3.9347
48.595	15.836	16.2529	18.69	10.2556	19.1531	18.691																								48.5943	2.7942	1.3601	7.7066	4.8046	2.8282	2.1412	0.3123	2	4.7146	4.7211
48.7655	17.698	12.7271	13.06	13.107	18.3136	13.0161																								48.7648	2.5122	1.4158	7.604	4.7684	3	2.5976	0.1014	2.55	5.2639	5.0622
48.936	18	12.5783	11.724	15.3431	19.7191	11.2131																								48.9353	2.9536	1.577	7.697	4.6367	2.299	2.9051	0	3	4.8596	6.866
49.1065	18.98	12.8884	12.104	16.6075	21.515	14.2266																								49.1058	3.9175	1.6855	8.9846	3.7572	2.2977	2.5407	0	2.45	4.4388	13.1299
49.277	22.58	13.8817	15.769	17.7538	29.4132	18.4994																								49.2763	4.3075	1.9257	8.711	3	2.62	2.0512	0	2	3.2807	20.3162
49.4475	26.367	12.3723	15.642	16.2232	37.8296	19.4232																								49.4468	4.7377	2	9.5774	3.0934	2.5575	1.4928	0	2	2.7473
49.618	23.419	9.2734	10.112	14.0186	42.8074	20.0668																								49.6173	4.3256	2.005	10.3176	3.5805	1.7548	1.4928	0.7263	1.45	3.1507
49.7885	18.692	8.6644	10.128	14.9887	37.1606	20.4834																								49.7878	3.8981	2.605	11.0711	2.988	1.8753	1.192	1.0769	0.45	3.3261
49.959	17.305	9.7792	10.499	15.8195	38.4298	27.9141																								49.9583	3.4131	3.4703	11.7622	2.9955	1.6782	1.217	0.304	0.55	3.5015
50.1295	13.695	11.1201	10.071	19.4264	35.7	31.7128																								50.1288	2.9948	4.8817	11.0716	2.1511	1.5757	1	0	1	3.6055
50.3	8.682	11.8413	8.14	23.3137	25.3898	23.0388																								50.2993	2.8674	5.7178	10.7921	2	1.3417	1	0	1	3.8523
50.4705	6.484	10.3137	9.86	25.7137	23.2834	15.4381																								50.4698	3.9398	6.5502	11.5451	1.7397	1.3554	0.9496	0.2499	1	4.1493
50.641	7.43	9.9104	9.07	23.8107	18.5859	13.8033																								50.6403	3.6389	5.9174	13.0045	2.4965	1.4827	1	0.7723	1	4.5846
50.8115	8.645	10.9077	13.349	20.4071	17.8002																									50.8108	3.6615	4.6214	14.0984	4.2929	1.9686	0.8074	0.8857	0.7498	4.9435
50.982	8.297	11.3752	14.807	16.3661																										50.9813	3.9803	3.1048	14.9344	5.8648	2.9872	0.8761	1.2837	0.6962	5.2615
51.1525	8.728	9.0789	12.652	13.8345																										51.1518	4.5931	2.46	14.4022	5.1848	2.6338	2.1478	2.0073	0.8923	6.2607
51.323	10.951	7.8748	12.189	12.4859																										51.3223	4.3872	2.6308	13.0943	3.8851	1.2226	3.2029	2.3248	1.3982	7.3452
51.4935	12.679	6.7735	10.339	8.6166																										51.4928	4.071	2.6588	8.9078	4.7117	1.2603	4.2534	2.6118	2.1588	6.6278
51.664	12.038	6.5963	10.081	8.0641																										51.6633	3.2643	2.0949	6.761	4.0136	1.8631	3.1445	5.0747	3.528	6.5169
51.8345	9.999	7.2944	12.408	12.5017																										51.8338	3	0.9448	6	3.8885	1.6264	2.6129	4.6511	3.2092	6.5176
52.005	9.485	8.6129	15.809	10.3496																										52.0043	2.8451	0.6541	5.4524	3.142	0.7689	2.1804	3.5208	2.8094	6.7194
52.1755	7.787	9.9303	20.65	9.0904																										52.1748	3.1004	0.3599	6.2795	2.6226	0	1.8841	2.3493	2.2203	6.5974
52.346	6.007	10.5616	22.9	10.0022																										52.3453	3.5442	0.7034	7.4151	2.8301	0	1.4232	2.0485	2.0175	6.0987
52.5165	7.442	12.5564	24.9	11.5057																										52.5158	4.4035	0.2896	8.2743	3.5186	0	1.6684	1.724	2.5451	6.9821
52.687	10.935	16.2462	28.8	10.5889																										52.6863	5.3439	0	8.9295	3.4531	0.4903	2.8125	1.4856	2.139	7.025
52.8575	12.988	19.839	24.25	12.7282																										52.8568	6.3855	0.362	10.4181	3.683	1.2586	3.1478	1.071	3.2661	8.0536
53.028	9.321	21.3526	20.2	18.232																										53.0273	5.8484	0.7756	12.4653	4.0989	1.5057	2.3385	0.8341	3.0667	10.7201
53.1985	8.408	19.9939	14.3	26.1594																										53.1978	5.1229	1.2387	14.3348	4.3106	2.59	1.16	1	2.2702	11.9477
53.369	11.675	18.0716	13.05	28.8141																										53.3683	4.8902	1.2206	15.1407	3.4582	3.4521	0.4156	1.0585	2
53.5395	13.443	17.4281	13	26.9648																										53.5388	3.4833	1.4346	14.7152	3.3466	3.5193	0.4919	1.2534	2.4515
53.71	12.943	16.5208	14.9	23.7755																										53.7093	2.0235	1.9295	14.9415	3.6173	4.0083	0.1568	3.1084	2.5295
53.8805	12.843	17.8341	12.15	21.9603																										53.8798	2.396	2.3643	15.1318	4.4326	4.6277	0.0632	4.0513	2.8651
54.051	14.834	19.5261	12	20.8966																										54.0503	2.1998	2.5382	14.9544	5.5314	5.0574	0	7.9522
54.2215	16.895	19.3068	17.7	19.8985																										54.2208	2.0037	2.1888	12.6347	5.919	6.5964	0.0605
54.392	14.645	16.3837	16.1	15.7841																										54.3913	2.6731	2.0042	12.9157	4.2416	7.2261	0.2236
54.5625	11.462	10.4254	16	14.0802																										54.5618	2.5355	2	14.8304	2.9765	8.2672	1.2047
54.733	8.82	8.483	16	12.1077																										54.7323	2.8187	2.4493	14.6888	2.0034	7.5062	3.4815
54.9035	6.476	10.3417	13.3	11.955																										54.9028	3.8269	2.8966	14.2117	1.3462	5.5426
55.074	6.948	11.6081	12.34	11.225																										55.0733	4.2902	2.5422	10.8119	0.7547	4.6563
55.2445	7.917	11.9637	11.178	12.5558																										55.2438	3.8929	2.4658	9.283	0.5515	4.138
55.415	6.932	11.6008	7.39	14.5768																										55.4143	3.9176	2.56	8.0573	1.8122	3.0277
55.5855	8.709	10.1939	5.463	18.214																										55.5848	3.6062	2.44	7.8039	3.3002	2.9987
55.756	10.096	11.5434	5.792	24.9269																										55.7553	3.4525	3	7.8506	4.6993	3.598
55.9265	11.032	11.4617	7.22	33.6778																										55.9258	4.1283	3.88	6.7792	4.7268	3.7883
56.097	12.538	11.1967	8.61	36.6968																										56.0963	4.8544	4.56	5.9586	4.3309	3.7851
56.2675	19.196	11.5848	9																											56.2668	4.0207	4.44	6	3.9958	4.7419
56.438	28.901	11.0022	7.17																											56.4373	3.9144	5.122	6	3.8875	6.6587
56.6085	31.654	9.3024	6.035																											56.6078	2.4664	5.5944	5.46	4.2144	7
56.779	29.628	8.431	8.136																											56.7783	2.1146	3.5071	5	4.0388	7.4386
56.9495	30.357	9.5579	11.373																											56.9488	2.2473	3.5466	5	2.8955	7.507
57.12	32.757	13.5007	13.47																											57.1193	3.0109	3.0918	6.62	2.602	6.1834
57.2905	31.965	15.4616	13.06																											57.2898	4.7874	2.8211	9.08	3.1927	3.4066
57.461	27.869	15.9838	12.47																											57.4603	5.522	4	8.7563	3.9019	2.1466
57.6315	27.174	10.4928	13.94																											57.6308	4.6802	4.12	7.0733	4.8286	1.9923
57.802	26.988	8.9629	14.976																											57.8013	4.5222	5.12	6.117	5.082	1.0785
57.9725	28.026	8.8899	14.763																											57.9718	5.4576	6	5.2238	3.0932
58.143	24.431	9.6426	13.961																											58.1423	5.6321	6.12	4.7661	1.4545
58.3135	23.743	9.38	12.74																											58.3128	4.4644	7	4.0675	1
58.484	25.38	6.92	7.524																											58.4833	3.1197	6.88	4.0031	1
58.6545	28.583	7.08	6.076																											58.6538	2.8336	5.76	4.9022	1.4659
58.825	21.079	9.62																												58.8243	2.2561	4	5	2.0024
58.9955	13.658	11.54																												58.9948	1.9762	4	4.807	2.3226
59.166	8.814	12																												59.1653	2	4		2.9657
59.3365	9.527	12																												59.3358	2.5778	3.8223
59.507	7.637	12.54																												59.5063	3.7951	3.4662
59.6775	7.051	12.46																												59.6768	4.4946	2.2594
59.848	9.705																													59.8473	4.8768	1.7514
60.0185	10.391																													60.0178	4.0526
60.189	10.275																													60.1883	4.2283
60.3595	14.773																													60.3588	4.6985
60.53	16.821																													60.5293	4.8074
60.7005	13.883																													60.6998	3.3213
60.871	16.564																													60.8703	3
61.0415	19.48
61.212	23.822
[truncated: 12 more columns]
